# Supplementary material for: N-(3,4-Dimethyl­phen­yl)benzene­sulfonamide
Source: Acta Crystallogr Sect E Struct Rep Online. 2010 Jul 10;66(Pt 8):o1983. doi: 10.1107/S1600536810026656 (PMC3007249; doi:10.1107/S1600536810026656)
Supplement: Supplementary file 2 [file e-66-o1983-Isup2.hkl]

#
# h,k,l, Fc-squared, Fo-squared, sigma(Fo-squared) and status flag
#
data_I
_shelx_title ' pm'
_shelx_refln_list_code          4
_shelx_F_calc_maximum      219.32
_exptl_crystal_F_000      1104.00
_reflns_d_resolution_high  0.7965
 
loop_
 _symmetry_equiv_pos_as_xyz
 'x, y, z'
 '-x, y, -z+1/2'
 'x+1/2, y+1/2, z'
 '-x+1/2, y+1/2, -z+1/2'
 '-x, -y, -z'
 'x, -y, z-1/2'
 '-x+1/2, -y+1/2, -z'
 'x+1/2, -y+1/2, z-1/2'
 
_cell_length_a    24.2129
_cell_length_b     9.2616
_cell_length_c    16.5584
_cell_angle_alpha  90.000
_cell_angle_beta  132.014
_cell_angle_gamma  90.000
 
_shelx_F_squared_multiplier     1.000
 
loop_
 _refln_index_h
 _refln_index_k
 _refln_index_l
 _refln_F_squared_calc
 _refln_F_squared_meas
 _refln_F_squared_sigma
 _refln_observed_status
   2   0   0    34820.19       -1.72      1.14 o
   4   0   0    15078.89    16358.64    204.85 o
   6   0   0     1212.73     1306.87     22.61 o
   8   0   0     1389.08     1308.92     31.62 o
  10   0   0     3337.22     4360.48    102.16 o
  12   0   0      357.06      550.80     28.21 o
  14   0   0     2109.20     1923.52     60.29 o
  16   0   0     1872.46     1767.10     69.57 o
  18   0   0      418.81      311.57     29.46 o
  20   0   0       92.96      100.54     22.03 o
  22   0   0       45.99       56.62     32.36 o
   5   1   0    35087.80    35902.78    352.42 o
   7   1   0     3015.34     3532.34     41.15 o
   9   1   0        7.73        3.70      5.31 o
  11   1   0     3217.67     3427.61     54.09 o
  13   1   0     1518.06     1371.28     33.68 o
  15   1   0      685.72      570.89     38.39 o
  17   1   0       79.58       63.61     12.44 o
  19   1   0      223.81      234.78     25.97 o
  21   1   0      182.01      144.34     18.18 o
   2   2   0    16294.87    16324.15    161.92 o
   4   2   0     1281.30      701.05     11.62 o
   6   2   0     1798.85     1951.87     23.07 o
   8   2   0     1807.14     1444.86     30.10 o
  10   2   0     1890.82     1829.86     37.52 o
  12   2   0      185.93      170.89     15.25 o
  14   2   0     1303.80     1272.84     29.91 o
  16   2   0      117.05      126.92     19.79 o
  18   2   0        0.52        5.31     10.19 o
  20   2   0        7.51        4.69     11.62 o
  22   2   0        5.99       11.67     23.19 o
   1   3   0      366.22      296.81      6.64 o
   3   3   0       14.20        6.87      3.12 o
   5   3   0      713.81      872.94     14.76 o
   7   3   0     2558.98     1936.67     40.16 o
   9   3   0       82.25      124.16      8.83 o
  11   3   0        1.30       -2.87      4.88 o
  13   3   0      168.26      114.16     13.49 o
  15   3   0      453.26      491.12     28.81 o
  17   3   0        1.09       -2.23      8.40 o
  19   3   0       57.62       49.57     13.58 o
  21   3   0        6.02        5.29     19.40 o
   0   4   0        2.83       19.23      5.59 o
   2   4   0     5781.02     6551.90     70.22 o
   4   4   0      247.80      369.99     12.52 o
   6   4   0        4.06        7.49      4.36 o
   8   4   0      247.19      238.57     13.94 o
  10   4   0        3.73       15.53      7.21 o
  12   4   0      378.81      216.98     15.79 o
  14   4   0       18.28        8.79     12.34 o
  16   4   0       80.33       67.11     11.39 o
  18   4   0       99.52       96.39     15.71 o
  20   4   0       40.79       27.86     25.34 o
   1   5   0       13.67       32.84      5.28 o
   3   5   0     1111.63      953.80     36.48 o
   5   5   0      553.22      422.72     14.68 o
   7   5   0      556.89      492.95     26.23 o
   9   5   0      479.27      500.70     20.02 o
  11   5   0     1374.65     1399.08     35.78 o
  13   5   0       24.79       20.28     10.26 o
  15   5   0      108.00      113.56     15.66 o
  17   5   0        0.28       -2.48      9.42 o
  19   5   0       22.00        2.53     14.97 o
   0   6   0     1928.30     1906.81     43.43 o
   2   6   0     1285.76     1269.45     25.47 o
   4   6   0     2336.41     2142.98     44.25 o
   6   6   0     1778.40     1868.81     33.87 o
   8   6   0      218.63      279.39     17.37 o
  10   6   0       22.41       17.45      9.53 o
  12   6   0        5.95      -12.74      8.49 o
  14   6   0      484.97      564.83     36.99 o
  16   6   0      434.72      481.33     27.40 o
  18   6   0      189.85      182.68     33.52 o
   1   7   0      598.85      640.20     16.38 o
   3   7   0     1072.32     1227.78     32.72 o
   5   7   0      547.26      605.37     27.74 o
   7   7   0     1583.05     1653.75     40.54 o
   9   7   0      800.69      802.28     28.19 o
  11   7   0     1064.51     1128.82     46.11 o
  13   7   0      243.13      217.40     19.33 o
  15   7   0       50.60       45.32     13.81 o
  17   7   0       14.84       12.24     15.07 o
   0   8   0      419.95      496.15     23.25 o
   2   8   0      230.14      202.61     10.26 o
   4   8   0       15.57       32.48     10.90 o
   6   8   0       83.57       78.57      9.80 o
   8   8   0      196.04      170.87     16.70 o
  10   8   0        1.89       -2.21     10.34 o
  12   8   0       10.76       15.16     14.56 o
  14   8   0        6.25       30.82     15.41 o
  16   8   0       88.24       84.95     20.02 o
   1   9   0      126.69      119.45     16.91 o
   3   9   0       64.93       58.18     10.64 o
   5   9   0       13.55        8.05      8.33 o
   7   9   0        3.85       18.42     11.35 o
   9   9   0       48.95       32.82     12.85 o
  11   9   0        1.37       11.35     12.94 o
  13   9   0        1.05        2.51     13.96 o
   0  10   0      100.81      107.38     22.19 o
   2  10   0      105.70       98.48     15.38 o
   4  10   0       25.16        1.16      9.27 o
   6  10   0        7.46       -7.89     11.08 o
   8  10   0      109.46       94.63     18.14 o
  10  10   0       39.51       35.48     16.88 o
   1  11   0        0.33       13.48     13.69 o
   3  11   0       75.43       52.28     15.84 o
   5  11   0      142.93      175.22     28.97 o
   7  11   0       40.33       34.73     18.30 o
 -23   1   1       64.24       20.54     21.16 o
 -21   1   1       21.05       12.85     11.81 o
 -19   1   1        2.32       -0.31      9.62 o
 -17   1   1        0.20       -4.47      8.25 o
 -15   1   1      300.10      281.50     16.89 o
 -13   1   1      775.59      968.35     26.30 o
 -11   1   1       15.22       38.54      7.08 o
  -9   1   1     8481.32     9020.63     94.54 o
  -7   1   1    17718.28    17433.46    186.18 o
  -5   1   1    30612.65    29477.16    309.06 o
  -3   1   1     1467.79     1412.14     24.32 o
   1   1   1     1385.84      817.04     36.40 o
   3   1   1     2629.14     1730.73     20.83 o
   5   1   1      166.90      128.20      5.72 o
   7   1   1     2882.23     3169.21     53.72 o
   9   1   1     1500.74     1177.45     32.07 o
  11   1   1     1733.60     1818.56     35.09 o
  13   1   1     1203.84     1052.06     26.75 o
  15   1   1       17.45       16.57     10.50 o
  17   1   1       97.71       77.06     13.36 o
  19   1   1        1.48      -10.91     11.09 o
  21   1   1        5.23      -11.84     14.75 o
 -22   2   1       23.51       29.96     20.50 o
 -20   2   1      122.77      104.33     19.69 o
 -18   2   1      621.35      721.21     27.13 o
 -16   2   1      227.86      300.71     22.07 o
 -14   2   1     1335.14     1345.33     29.35 o
 -12   2   1     1546.11     1422.88     28.75 o
 -10   2   1     2501.16     1680.72     47.95 o
  -8   2   1      982.04      873.23     15.15 o
  -6   2   1      783.21      946.69     13.12 o
  -4   2   1    32702.61    32060.70    296.18 o
  -2   2   1    28747.18    30051.45    372.66 o
   0   2   1     3075.97     3367.84     32.19 o
   2   2   1     1364.52     1468.74     18.60 o
   4   2   1     4474.50     4809.53     52.35 o
   6   2   1     3492.00     3082.12     37.05 o
   8   2   1     2580.30     2178.47     41.92 o
  10   2   1        9.77        4.39      6.72 o
  12   2   1     1115.83     1027.52     33.83 o
  14   2   1        4.46       -6.88      7.97 o
  16   2   1      887.36      873.60     68.26 o
  18   2   1      139.55      158.33     17.52 o
  20   2   1       93.94      107.56     17.04 o
 -21   3   1      137.40      142.37     38.83 o
 -19   3   1      276.42      271.36     20.26 o
 -17   3   1       32.01       37.09     11.43 o
 -15   3   1        1.97        9.54      6.51 o
 -13   3   1        1.65       -2.99      5.24 o
 -11   3   1        4.60       14.70      5.18 o
  -9   3   1     2005.14     1544.79     27.33 o
  -7   3   1     8527.54     7459.48     84.27 o
  -5   3   1     2056.40     2062.37     24.05 o
  -3   3   1     6271.54     6921.53     72.44 o
  -1   3   1      730.56      755.68     11.27 o
   1   3   1     2475.85     2498.19     26.00 o
   3   3   1     2320.55     2554.89     28.92 o
   5   3   1      740.03     1086.35     31.68 o
   7   3   1      563.91      799.47     21.88 o
   9   3   1     1165.48     1207.70     23.65 o
  11   3   1       46.89       29.11      8.57 o
  13   3   1     2560.13     2375.94     51.19 o
  15   3   1        1.21        0.83      8.57 o
  17   3   1       15.84        9.18      9.73 o
  19   3   1       45.09       70.66     18.68 o
 -22   4   1        4.28        3.16     32.63 o
 -20   4   1      177.15      185.46     22.74 o
 -18   4   1        3.10        2.14     10.48 o
 -16   4   1     1078.17     1089.07     29.37 o
 -14   4   1      802.31      675.86     18.95 o
 -12   4   1      588.83      459.76     17.72 o
 -10   4   1      307.25      269.66     14.99 o
  -8   4   1     1440.70     1919.11     38.44 o
  -6   4   1     1878.36     2593.24     40.19 o
  -4   4   1     3782.63     4226.03     55.68 o
  -2   4   1     2888.89     3187.11     37.78 o
   0   4   1     6790.38     7263.07     72.76 o
   2   4   1    13028.28    15101.54    195.05 o
   4   4   1      458.99      537.36     17.87 o
   6   4   1      703.44      952.90     24.59 o
   8   4   1       76.65       37.60     10.82 o
  10   4   1      561.67      397.50     19.83 o
  12   4   1     1989.60     2224.27     49.02 o
  14   4   1        0.60       -1.66      9.56 o
  16   4   1      256.87      286.48     24.56 o
  18   4   1      174.95      168.18     18.98 o
  20   4   1       50.34       51.25     18.82 o
 -21   5   1       71.53       66.26     33.44 o
 -19   5   1       27.32       25.16     15.23 o
 -17   5   1      133.85      119.77     13.88 o
 -15   5   1      460.54      424.76     23.72 o
 -13   5   1        5.24        6.06     10.16 o
 -11   5   1      664.54      602.33     24.05 o
  -9   5   1      658.83      707.00     22.44 o
  -7   5   1     2137.64     2335.81     38.64 o
  -5   5   1      612.16      640.28     17.73 o
  -3   5   1     8090.54     8938.59    135.21 o
  -1   5   1     1641.08     1901.38     32.72 o
   1   5   1      210.41      242.71     10.44 o
   3   5   1      154.39      135.63     11.52 o
   5   5   1     1498.62     1710.07     36.40 o
   7   5   1      375.98      486.91     15.79 o
   9   5   1      263.68      301.35     17.79 o
  11   5   1      105.83       85.10     12.39 o
  13   5   1     1932.26     1830.99     51.14 o
  15   5   1       80.54       28.54     12.08 o
  17   5   1        6.64       -7.43     10.85 o
  19   5   1       36.04       27.09     17.27 o
 -20   6   1        0.32       22.56     21.58 o
 -18   6   1       20.45       17.79     14.99 o
 -16   6   1       10.90       22.50     11.85 o
 -14   6   1      125.93      104.10     14.50 o
 -12   6   1        0.68       -7.42      8.97 o
 -10   6   1       11.41        0.64      7.78 o
  -8   6   1      303.06      268.30     11.63 o
  -6   6   1      443.47      489.12     21.89 o
  -4   6   1      168.20      132.78     11.80 o
  -2   6   1     2488.58     2760.91     40.36 o
   0   6   1     2731.07     3112.26     51.46 o
   2   6   1      579.24      780.22     31.64 o
   4   6   1        0.53        6.46      7.30 o
   6   6   1        9.76        9.00      7.82 o
   8   6   1       27.17       68.62     10.15 o
  10   6   1        4.47       14.62      9.48 o
  12   6   1        6.38       -5.59     11.34 o
  14   6   1        1.31       19.06     11.43 o
  16   6   1       12.03       12.45     12.22 o
  18   6   1        2.47       28.81     17.46 o
 -17   7   1        0.43       11.61     14.44 o
 -15   7   1       46.95       46.19     12.94 o
 -13   7   1       52.46       39.97     12.00 o
 -11   7   1      873.41      853.68     29.38 o
  -9   7   1     1252.25     1180.13     33.80 o
  -7   7   1      649.13      587.89     20.72 o
  -5   7   1      247.62      245.91     19.52 o
  -3   7   1      658.40      692.92     20.49 o
  -1   7   1       78.32       92.62     10.03 o
   1   7   1      368.65      346.46     14.70 o
   3   7   1        7.11        3.83      7.93 o
   5   7   1      119.15      133.43      9.54 o
   7   7   1     1036.17     1045.46     33.16 o
   9   7   1      684.66      610.89     27.33 o
  11   7   1       55.46       36.17     11.99 o
  13   7   1       30.92       27.64     12.34 o
  15   7   1        6.28       13.40     12.63 o
  17   7   1        0.00        2.95     15.35 o
 -16   8   1      181.49      184.56     23.73 o
 -14   8   1      136.89      145.66     21.22 o
 -12   8   1      219.46      256.22     26.17 o
 -10   8   1       42.23       40.83     11.97 o
  -8   8   1        4.48       -0.56      6.91 o
  -6   8   1     1028.54     1097.13     27.72 o
  -4   8   1      610.42      601.65     21.10 o
  -2   8   1      145.73      154.13      9.51 o
   0   8   1      103.82      102.94      9.61 o
   2   8   1     2037.70     2141.65     48.59 o
   4   8   1      775.56      758.70     43.12 o
   6   8   1      294.83      320.44     24.44 o
   8   8   1      190.91      206.04     18.05 o
  10   8   1       15.36       -6.84     10.28 o
  12   8   1       85.19       93.33     15.63 o
  14   8   1       40.27       33.99     13.49 o
 -15   9   1        0.01      -21.52     17.66 o
 -13   9   1       25.56        8.00     14.96 o
 -11   9   1      205.65      216.42     23.32 o
  -9   9   1      561.61      523.39     29.58 o
  -7   9   1      438.09      514.62     27.20 o
  -5   9   1      529.61      566.71     20.07 o
  -3   9   1      265.72      278.84     17.85 o
  -1   9   1       28.47        6.53      7.86 o
   1   9   1      108.64      124.26     12.03 o
   3   9   1       69.08       56.84     12.40 o
   5   9   1      272.50      234.41     19.36 o
   7   9   1      570.44      595.74     29.93 o
   9   9   1      335.32      377.44     28.26 o
  11   9   1       94.98       99.91     16.89 o
  13   9   1       15.24       -5.42     17.42 o
 -12  10   1       43.43       50.63     18.86 o
 -10  10   1        2.85       -7.68     13.77 o
  -8  10   1        0.58       -8.77     11.19 o
  -6  10   1       17.63       11.85     13.31 o
  -4  10   1       30.96       31.86     12.74 o
  -2  10   1       12.54        5.81     11.45 o
   0  10   1       25.17       26.09     12.61 o
   2  10   1      146.85      154.30     20.41 o
   4  10   1      111.98      112.65     24.91 o
   6  10   1       87.58      144.16     17.94 o
   8  10   1        1.37       -9.60     12.43 o
  10  10   1        4.83       25.60     19.61 o
  -7  11   1      146.89      172.32     24.10 o
  -5  11   1       97.47       85.65     30.23 o
  -3  11   1      137.85      158.23     35.79 o
  -1  11   1       11.00        2.47     14.90 o
   1  11   1        5.77       -4.09     13.96 o
   3  11   1       12.14       10.12     15.46 o
   5  11   1      127.06      171.30     29.66 o
 -24   0   2        2.45       23.19     29.66 o
 -22   0   2        6.04      -24.81     23.73 o
 -20   0   2      430.69      445.92     33.42 o
 -18   0   2      537.29      547.55     32.65 o
 -16   0   2      619.52      556.76     29.02 o
 -14   0   2     8269.88     8449.62    184.11 o
 -12   0   2     1200.32      937.95     46.38 o
 -10   0   2     5696.05     6100.99    130.95 o
  -8   0   2     1454.47     2257.57     33.50 o
  -6   0   2     9681.91    11142.72    156.46 o
  -4   0   2     5245.49     5553.51    163.94 o
  -2   0   2    28678.27       -1.62      2.16 o
   2   0   2    26320.41    26225.68    364.42 o
   4   0   2     4366.61     5094.77     77.79 o
   6   0   2     9289.44    12062.47    252.02 o
   8   0   2      700.61      650.94     28.01 o
  10   0   2      700.94      586.87     25.20 o
  12   0   2       57.24       70.39     19.14 o
  14   0   2     1148.90     1248.31     50.30 o
  16   0   2      224.66      282.26     28.74 o
  18   0   2      227.62      178.32     26.40 o
  20   0   2       63.95       61.21     23.26 o
 -23   1   2      263.54      306.29     35.69 o
 -21   1   2       14.88       14.09     10.49 o
 -19   1   2       37.94       42.81     10.93 o
 -17   1   2       38.32       22.71      8.95 o
 -15   1   2      216.01      244.49     16.01 o
 -13   1   2      805.31      971.52     24.70 o
 -11   1   2       15.61       59.39      5.39 o
  -9   1   2      246.91      214.93      8.64 o
  -7   1   2      370.74      408.80      7.33 o
  -5   1   2      424.49      395.09      5.93 o
  -3   1   2     7284.17     7468.73     94.15 o
  -1   1   2    36519.47     9415.30    262.09 o
   1   1   2     7054.99     7548.55     68.09 o
   3   1   2       87.10      131.29      4.97 o
   5   1   2        3.77       -1.09      2.98 o
   7   1   2      989.55     1119.71     26.02 o
   9   1   2     2326.90     2541.85     48.59 o
  11   1   2     2891.67     3016.94     57.97 o
  13   1   2     1052.87     1027.72     34.85 o
  15   1   2      522.69      400.50     23.30 o
  17   1   2      112.22      140.20     17.06 o
  19   1   2       58.77       71.67     15.57 o
 -24   2   2        1.95       -3.14     20.93 o
 -22   2   2       10.28       -7.51     16.97 o
 -20   2   2       52.92       35.69     11.99 o
 -18   2   2       30.89       43.67     10.30 o
 -16   2   2       40.68       49.33      9.80 o
 -14   2   2        2.34        6.86      6.47 o
 -12   2   2       43.00       75.52      6.56 o
 -10   2   2     1818.76     2339.91     29.37 o
  -8   2   2     9656.26    10411.70    100.17 o
  -6   2   2     2656.89     2706.92     27.08 o
  -4   2   2      171.45      195.26      4.32 o
  -2   2   2     3681.28     3898.56     36.70 o
   0   2   2      922.60      908.81     10.46 o
   2   2   2     3708.31     4072.91     39.37 o
   4   2   2     1678.45     2204.06     27.09 o
   6   2   2       71.73      104.32      8.89 o
   8   2   2       30.24       52.94      8.22 o
  10   2   2      162.31      169.38     13.24 o
  12   2   2      491.89      468.52     38.33 o
  14   2   2       99.80       81.64     11.75 o
  16   2   2      105.36      140.45     14.48 o
  18   2   2       51.93       49.08     14.35 o
  20   2   2        0.01        7.65     13.85 o
 -23   3   2        0.55       -3.19     18.85 o
 -21   3   2       23.09       44.45     21.16 o
 -19   3   2      462.16      448.74     30.59 o
 -17   3   2      167.18      140.96     13.83 o
 -15   3   2       34.98       57.11      7.63 o
 -13   3   2      720.00      765.32     17.57 o
 -11   3   2     2631.01     2257.00     37.18 o
  -9   3   2     4513.54     4139.86     50.45 o
  -7   3   2     2121.95     2262.20     23.13 o
  -5   3   2     1475.54     1537.86     18.79 o
  -3   3   2      184.38      242.20      6.23 o
  -1   3   2     1151.75     1317.28     15.63 o
   1   3   2      169.12      201.06      6.48 o
   3   3   2     1696.18     1723.53     21.74 o
   5   3   2     1658.40     1365.22     29.44 o
   7   3   2      754.15      780.94     22.16 o
   9   3   2       47.20       62.91      9.24 o
  11   3   2      111.02       62.76     11.09 o
  13   3   2      767.40      744.25     35.42 o
  15   3   2      105.04      114.74     13.71 o
  17   3   2       25.55       12.33     10.51 o
  19   3   2       31.07       32.20     14.09 o
 -22   4   2        0.02       15.05     20.40 o
 -20   4   2       43.64       49.15     15.11 o
 -18   4   2       73.20       69.50     12.67 o
 -16   4   2       25.94       25.39      8.45 o
 -14   4   2      698.75      547.71     19.07 o
 -12   4   2      252.12      238.18     11.40 o
 -10   4   2      467.98      486.52     32.54 o
  -8   4   2     2109.38     2334.19     37.32 o
  -6   4   2      592.15      724.41     14.15 o
  -4   4   2     1320.15     1615.90     25.72 o
  -2   4   2     3216.43     3609.35     41.42 o
   0   4   2      246.99      309.93     10.13 o
   2   4   2      760.94      692.72     15.05 o
   4   4   2      586.17      615.72     18.13 o
   6   4   2        4.24        2.80      5.87 o
   8   4   2      309.05      229.67     14.96 o
  10   4   2       37.84       48.40     10.19 o
  12   4   2       13.78       16.14     10.09 o
  14   4   2       80.87       80.82     14.97 o
  16   4   2       28.08       35.97     13.21 o
  18   4   2        8.59       12.54     11.85 o
 -21   5   2      145.67      172.17     30.51 o
 -19   5   2      264.37      267.09     24.75 o
 -17   5   2      401.21      385.40     21.37 o
 -15   5   2       12.90       17.82      9.68 o
 -13   5   2      768.24      693.18     23.80 o
 -11   5   2     1538.46     1460.50     28.08 o
  -9   5   2     3170.45     3383.64     52.19 o
  -7   5   2      842.04      852.68     19.63 o
  -5   5   2     1634.39     1640.75     29.61 o
  -3   5   2      297.28      193.32     12.11 o
  -1   5   2      110.29      169.83      9.45 o
   1   5   2        6.51       -1.75      4.15 o
   3   5   2      920.77     1151.66     23.97 o
   5   5   2      741.61      726.21     30.92 o
   7   5   2     1216.13     1171.36     26.39 o
   9   5   2      312.69      316.50     19.46 o
  11   5   2       10.55        7.75      9.75 o
  13   5   2       15.85       58.19     12.51 o
  15   5   2       13.55       31.62     12.10 o
  17   5   2        2.28       15.52     12.76 o
 -20   6   2      128.38      141.58     28.25 o
 -18   6   2      488.35      452.12     45.58 o
 -16   6   2      975.29      881.45     39.00 o
 -14   6   2     1036.09     1068.54     25.21 o
 -12   6   2      881.73      903.22     28.08 o
 -10   6   2      181.10      198.20     15.65 o
  -8   6   2       12.81       24.07      6.43 o
  -6   6   2      516.28      608.95     18.01 o
  -4   6   2      804.14      853.06     23.63 o
  -2   6   2     1449.31     1462.00     30.25 o
   0   6   2     2687.17     2757.72     45.46 o
   2   6   2     2563.39     2540.92     50.01 o
   4   6   2     2133.00     2070.52     44.12 o
   6   6   2     1175.54     1196.53     27.49 o
   8   6   2      578.53      520.96     19.67 o
  10   6   2       23.63      -15.64     11.05 o
  12   6   2       34.45       26.88     11.53 o
  14   6   2       86.63      113.41     16.43 o
  16   6   2       36.11       65.93     15.55 o
 -19   7   2      125.20      122.49     41.25 o
 -17   7   2      153.99      120.38     19.41 o
 -15   7   2       15.58       10.04     21.56 o
 -13   7   2      130.44      111.28     14.30 o
 -11   7   2     1470.13     1547.96     39.48 o
  -9   7   2     1626.79     1660.40     34.02 o
  -7   7   2     3598.84     3524.30     57.61 o
  -5   7   2     1319.61     1357.44     30.33 o
  -3   7   2      696.27      663.98     16.44 o
  -1   7   2      347.49      361.08     15.81 o
   1   7   2      350.64      291.64     13.96 o
   3   7   2       72.95       69.96     10.88 o
   5   7   2      664.49      674.07     31.92 o
   7   7   2      251.72      278.66     19.43 o
   9   7   2      627.38      725.29     28.66 o
  11   7   2       71.93       83.90     14.40 o
  13   7   2       72.87       80.89     14.67 o
  15   7   2       52.94       50.81     15.02 o
 -18   8   2       30.28       26.89     22.31 o
 -16   8   2       17.74       36.03     15.68 o
 -14   8   2      241.64      265.59     24.57 o
 -12   8   2       75.83      108.00     17.98 o
 -10   8   2       51.49       56.44     12.09 o
  -8   8   2        6.84        2.35      9.40 o
  -6   8   2       94.30       87.81      9.94 o
  -4   8   2      219.09      207.22     14.45 o
  -2   8   2      293.91      267.26     12.46 o
   0   8   2      124.33      134.82     11.30 o
   2   8   2       28.56       40.21     14.09 o
   4   8   2        6.53       19.52     12.93 o
   6   8   2       19.40       15.25     10.60 o
   8   8   2       58.06       56.63     13.02 o
  10   8   2        2.85      -12.96     10.72 o
  12   8   2        6.77        6.21     13.47 o
  14   8   2       50.20       72.28     18.53 o
 -15   9   2        0.77        6.52     51.23 o
 -13   9   2       42.53       42.26     18.86 o
 -11   9   2        2.24        2.59     13.05 o
  -9   9   2       47.64       60.56     13.28 o
  -7   9   2       59.26       79.54     10.12 o
  -5   9   2       94.52       92.16     10.59 o
  -3   9   2       72.06       55.37      9.93 o
  -1   9   2        1.69       -0.29      6.57 o
   1   9   2      162.83      131.97     16.81 o
   3   9   2       73.23       59.21     18.81 o
   5   9   2        3.58       -2.98     10.55 o
   7   9   2      113.41      106.77     16.10 o
   9   9   2       15.05       17.19     12.18 o
  11   9   2       43.93       59.14     17.76 o
 -12  10   2       51.04       59.32     24.02 o
 -10  10   2       10.16        5.88     11.89 o
  -8  10   2        5.15      -14.78     10.57 o
  -6  10   2        1.33       10.07     10.69 o
  -4  10   2        3.57       -6.12     10.71 o
  -2  10   2        2.75        1.97     12.53 o
   0  10   2       64.02       36.19     12.26 o
   2  10   2      177.78      129.24     16.67 o
   4  10   2       78.90       76.44     15.35 o
   6  10   2        1.74       11.74     14.41 o
   8  10   2        0.38       20.14     15.87 o
  -7  11   2       72.78       70.40     19.92 o
  -5  11   2       17.51       10.69     16.41 o
  -3  11   2       51.47       37.99     17.40 o
  -1  11   2       94.64       73.04     18.81 o
   1  11   2        0.29      -17.85     13.80 o
   3  11   2        1.92       -9.59     15.00 o
   5  11   2       14.77       10.52     16.41 o
 -25   1   3       61.60       70.28     25.41 o
 -23   1   3       22.43       27.19     23.19 o
 -21   1   3      312.46      312.25     23.68 o
 -19   1   3        3.08        4.80     11.05 o
 -17   1   3       12.15       15.67      7.21 o
 -15   1   3        0.50       -0.13      6.22 o
 -13   1   3      546.57      577.23     15.43 o
 -11   1   3     1205.08     1154.13     20.27 o
  -9   1   3      933.58     1336.57     16.12 o
  -7   1   3     8567.07     9508.06     95.32 o
  -5   1   3     1936.36     2463.81     28.89 o
  -3   1   3    36008.79    36443.80    520.21 o
  -1   1   3       98.35      189.51      4.29 o
   1   1   3        0.87        2.36      2.08 o
   3   1   3     1015.41     1213.77     18.50 o
   5   1   3     1064.17     1103.87     19.04 o
   7   1   3     1092.73     1030.57     23.10 o
   9   1   3     1321.76     1333.63     32.56 o
  11   1   3      467.66      432.89     25.18 o
  13   1   3      249.81      222.76     16.02 o
  15   1   3      106.03      112.90     14.82 o
  17   1   3        0.00        2.54     11.72 o
  19   1   3        4.59       17.98     14.03 o
 -24   2   3       25.05       21.72     19.41 o
 -22   2   3      126.00      123.30     24.16 o
 -20   2   3        1.51        1.63      8.68 o
 -18   2   3     1079.54      984.18     28.49 o
 -16   2   3     1060.89     1139.24     28.89 o
 -14   2   3      365.03      374.94     15.51 o
 -12   2   3      737.93      897.59     18.44 o
 -10   2   3     1807.57     1976.19     24.78 o
  -8   2   3     2134.01     2301.84     22.64 o
  -6   2   3      991.53      934.50     11.07 o
  -4   2   3     3575.36     4395.85     41.25 o
  -2   2   3    19778.91    19902.00    185.51 o
   0   2   3        4.25        4.12      1.96 o
   2   2   3     2859.42     2856.80     34.16 o
   4   2   3     1312.92     1649.35     23.82 o
   6   2   3      855.10      767.52     21.42 o
   8   2   3       23.26       43.20      8.24 o
  10   2   3       83.23       76.43     12.14 o
  12   2   3      387.12      328.57     23.90 o
  14   2   3      178.08      179.92     14.97 o
  16   2   3      150.66      188.48     16.49 o
  18   2   3       89.42      105.68     17.22 o
 -23   3   3      170.20      207.68     31.84 o
 -21   3   3      545.59      581.55     90.87 o
 -19   3   3      120.21       97.31     12.63 o
 -17   3   3      518.35      580.50     21.88 o
 -15   3   3       13.60       20.73      6.17 o
 -13   3   3       59.71       35.83      5.53 o
 -11   3   3      125.24      209.62      9.97 o
  -9   3   3      964.42     1076.78     14.17 o
  -7   3   3     3285.06     3229.44     30.88 o
  -5   3   3      899.54      577.25      8.32 o
  -3   3   3      339.56      493.12      8.07 o
  -1   3   3      533.53      426.79      7.82 o
   1   3   3     1262.84     1306.96     15.51 o
   3   3   3     1163.23     1074.00     25.32 o
   5   3   3       47.80        9.42      5.69 o
   7   3   3      782.80      759.16     17.87 o
   9   3   3      953.37     1008.87     31.45 o
  11   3   3     1543.06     1751.92     42.84 o
  13   3   3       40.06       42.78     11.70 o
  15   3   3       15.10       10.83     10.15 o
  17   3   3       22.39       20.26     11.76 o
 -22   4   3        0.94      -17.73     17.53 o
 -20   4   3       51.92       46.33     21.09 o
 -18   4   3     1695.91     1874.54     43.71 o
 -16   4   3        3.42       -2.22      7.53 o
 -14   4   3      311.03      370.93     13.43 o
 -12   4   3      209.89      185.84     10.07 o
 -10   4   3     5430.08     5651.12     71.19 o
  -8   4   3      231.77      247.31     10.21 o
  -6   4   3      278.99      194.24      7.85 o
  -4   4   3      762.39      818.09     13.78 o
  -2   4   3     6631.46     6824.68     72.72 o
   0   4   3        4.28        0.48      3.11 o
   2   4   3        6.06        0.83      2.90 o
   4   4   3      814.09      894.66     20.64 o
   6   4   3      171.76      226.81     14.31 o
   8   4   3        0.03       -4.80      7.32 o
  10   4   3      641.85      623.44     25.68 o
  12   4   3       26.04       15.56     10.92 o
  14   4   3      356.04      431.24     35.44 o
  16   4   3      112.28      143.78     17.78 o
  18   4   3      123.15      178.72     20.44 o
 -23   5   3       66.47      101.67     26.68 o
 -21   5   3      125.90      124.21     58.78 o
 -19   5   3      142.21      123.90     19.03 o
 -17   5   3      111.60      142.48     13.08 o
 -15   5   3        0.14       -9.14      8.01 o
 -13   5   3       10.75       12.32      5.55 o
 -11   5   3      506.55      525.43     30.75 o
  -9   5   3      482.26      388.38     13.70 o
  -7   5   3     1614.77     1641.20     29.87 o
  -5   5   3     2804.15     2911.73     38.86 o
  -3   5   3       90.59       81.38      6.79 o
  -1   5   3     2140.91     2572.48     41.52 o
   1   5   3        1.27        5.95      4.53 o
   3   5   3        7.37       15.17      5.56 o
   5   5   3      144.33      139.35     13.18 o
   7   5   3       61.27       79.40     13.17 o
   9   5   3      623.74      603.75     25.11 o
  11   5   3      780.84      853.66     34.87 o
  13   5   3      140.31      160.49     21.97 o
  15   5   3        6.45       -9.33     11.24 o
  17   5   3        0.17      -11.06     14.97 o
 -22   6   3        0.02        3.78     28.58 o
 -20   6   3        2.87      -13.72     17.11 o
 -18   6   3       40.60       51.42     15.30 o
 -16   6   3       90.21       99.25     25.76 o
 -14   6   3       11.57       10.96      9.11 o
 -12   6   3       20.98       26.81      9.31 o
 -10   6   3      314.32      413.47     17.42 o
  -8   6   3      314.94      309.27     13.95 o
  -6   6   3      106.28      102.19      8.01 o
  -4   6   3     2105.73     2030.80     36.65 o
  -2   6   3      117.18      182.88     11.14 o
   0   6   3       35.43       41.90      7.04 o
   2   6   3       54.10       57.83      6.19 o
   4   6   3        4.22        7.10      6.62 o
   6   6   3        2.58       -0.53      6.55 o
   8   6   3       39.79       23.13     10.06 o
  10   6   3       19.06       24.86     14.48 o
  12   6   3        0.04        9.60     10.92 o
  14   6   3        5.04        5.29     11.81 o
  16   6   3        4.30       24.67     17.07 o
 -19   7   3       37.45       71.89     35.32 o
 -17   7   3       55.59       75.47     16.43 o
 -15   7   3       47.35       42.76     14.25 o
 -13   7   3      387.79      471.44     23.55 o
 -11   7   3      294.99      278.87     16.77 o
  -9   7   3      328.52      363.36     16.55 o
  -7   7   3     1775.56     1632.77     30.63 o
  -5   7   3     1327.63     1227.25     28.34 o
  -3   7   3        4.97        2.89      7.57 o
  -1   7   3      527.44      488.12     27.83 o
   1   7   3      459.97      447.10     21.58 o
   3   7   3        5.62        3.36      8.41 o
   5   7   3      554.33      550.35     25.66 o
   7   7   3      302.34      262.25     19.37 o
   9   7   3        7.33       -7.39      9.88 o
  11   7   3       20.55       35.99     14.25 o
  13   7   3        1.11        2.06     11.89 o
 -18   8   3      188.59      225.61     32.22 o
 -16   8   3      160.59      208.98     29.68 o
 -14   8   3      172.70      175.97     20.92 o
 -12   8   3      357.22      312.07     20.16 o
 -10   8   3      153.63      165.24     12.41 o
  -8   8   3      116.80      120.93     10.59 o
  -6   8   3       72.94       72.01      9.16 o
  -4   8   3       24.18       49.84      6.50 o
  -2   8   3      188.06      166.77     13.55 o
   0   8   3     1659.17     1732.26     64.29 o
   2   8   3      751.72      850.38     29.11 o
   4   8   3     1189.60     1228.55     36.21 o
   6   8   3      394.24      382.51     23.50 o
   8   8   3      137.95      119.75     16.03 o
  10   8   3        0.50      -15.86     10.57 o
  12   8   3        0.01       -6.96     17.43 o
 -15   9   3        0.65      -23.61     15.74 o
 -13   9   3       98.25      104.18     18.89 o
 -11   9   3      133.41      107.06     15.17 o
  -9   9   3      195.24      159.01     13.93 o
  -7   9   3      609.71      605.06     24.36 o
  -5   9   3      316.29      341.98     16.66 o
  -3   9   3       98.76      121.67     12.29 o
  -1   9   3       16.09       21.11      8.62 o
   1   9   3        2.36       -5.17      9.54 o
   3   9   3      206.30      177.28     17.90 o
   5   9   3      375.50      402.05     25.76 o
   7   9   3      261.41      250.15     24.83 o
   9   9   3      134.87      154.37     22.12 o
 -12  10   3       16.81        2.42     14.30 o
 -10  10   3        3.74       -1.57     10.97 o
  -8  10   3        0.40      -11.56     10.72 o
  -6  10   3       14.35       20.79      9.81 o
  -4  10   3        7.51        3.44     12.38 o
  -2  10   3       22.40       23.45     13.87 o
   0  10   3      122.66      129.90     29.39 o
   2  10   3      162.76      261.51     25.05 o
   4  10   3      115.83      129.76     20.64 o
   6  10   3        8.92       -8.34     13.17 o
   8  10   3        0.43       -3.71     15.21 o
  -9  11   3       85.66       86.63     40.72 o
  -7  11   3      130.35      160.39     37.21 o
  -5  11   3      108.17      143.29     34.03 o
  -3  11   3       18.88       25.13     16.64 o
  -1  11   3       19.01       39.76     16.99 o
   1  11   3        4.85        1.08     15.61 o
   3  11   3       32.57       16.51     25.76 o
 -26   0   4       45.78       77.12     36.67 o
 -24   0   4       15.50       35.05     29.66 o
 -22   0   4      193.96       50.69     26.96 o
 -20   0   4      693.58      587.98     31.32 o
 -18   0   4      685.40      585.18     60.40 o
 -16   0   4     4816.98     4860.70    111.40 o
 -14   0   4      618.53      555.34     25.22 o
 -12   0   4     8429.39     9424.16    158.20 o
 -10   0   4     8059.96     7834.84    198.46 o
  -8   0   4    39488.91    41850.88    825.28 o
  -4   0   4        7.49        3.27      3.31 o
  -2   0   4    18316.97    19802.10    390.86 o
   0   0   4     6900.78     6221.51     90.09 o
   2   0   4    23232.08    23843.99    377.83 o
   4   0   4      738.53      444.24     17.68 o
   6   0   4     4421.04     4410.81    103.71 o
   8   0   4      862.92     1000.90     53.93 o
  10   0   4       17.97       33.51     12.09 o
  12   0   4        7.26        4.29     10.65 o
  14   0   4      170.14      194.16     26.12 o
  16   0   4      381.56      410.22     36.51 o
  18   0   4       47.97       67.95     31.82 o
 -25   1   4      253.81      326.49     43.14 o
 -23   1   4       62.13       74.10     21.52 o
 -21   1   4        7.51       25.96     19.94 o
 -19   1   4        0.24       -1.01      6.49 o
 -17   1   4      177.84      195.13     12.27 o
 -15   1   4      774.39      821.24     27.34 o
 -13   1   4      151.57      144.42      7.42 o
 -11   1   4      210.53      150.40      5.22 o
  -9   1   4     3738.21     3800.32     47.44 o
  -7   1   4     2282.85     3069.54     36.17 o
  -5   1   4    48102.22    53090.97    734.08 o
  -3   1   4     3779.53     3182.44     41.34 o
  -1   1   4       16.66       30.77      2.42 o
   1   1   4      674.61      663.40     10.09 o
   3   1   4     2292.93     3328.21     41.55 o
   5   1   4      784.39      713.26     23.00 o
   7   1   4     1504.34     1341.44     28.22 o
   9   1   4     3166.01     3145.00     59.84 o
  11   1   4     3053.93     2975.61     69.95 o
  13   1   4      505.69      602.90     34.19 o
  15   1   4       48.44       70.56     14.09 o
  17   1   4       15.94       35.55     14.22 o
 -24   2   4       45.21       53.03     21.42 o
 -22   2   4        5.92      -12.44     15.58 o
 -20   2   4      291.04      295.79     17.39 o
 -18   2   4       15.65        8.69      7.05 o
 -16   2   4       47.05       29.38      6.78 o
 -14   2   4       17.48       42.95      5.86 o
 -12   2   4      561.63      495.37     17.04 o
 -10   2   4      358.55      424.47      7.74 o
  -8   2   4       56.00       63.29      3.52 o
  -6   2   4     8903.77     9001.17     86.28 o
  -4   2   4     4423.20     4781.63     47.63 o
  -2   2   4     3262.57     3094.33     34.14 o
   0   2   4       62.77       44.02      2.75 o
   2   2   4       46.56       63.36      4.19 o
   4   2   4      377.25      418.06     11.87 o
   6   2   4      277.98      316.03     22.57 o
   8   2   4      173.26      186.27     14.03 o
  10   2   4        9.08      -11.35     10.59 o
  12   2   4       23.61       11.55     11.69 o
  14   2   4      344.47      351.49     24.36 o
  16   2   4      143.46      128.57     15.79 o
 -25   3   4       28.79        8.63     20.97 o
 -23   3   4        0.04      -23.61     15.74 o
 -21   3   4      463.30      491.09     41.79 o
 -19   3   4       35.72       25.36      8.69 o
 -17   3   4      129.96      172.93     12.55 o
 -15   3   4      117.54      102.85      9.37 o
 -13   3   4        9.29        1.44      3.98 o
 -11   3   4     1853.70     2126.50     24.98 o
  -9   3   4      467.74      574.16      9.28 o
  -7   3   4      162.71      158.77      5.38 o
  -5   3   4        6.89        2.07      2.64 o
  -3   3   4      117.98       69.00      4.66 o
  -1   3   4     1691.91     1748.89     18.89 o
   1   3   4      465.29      515.50      9.71 o
   3   3   4     1326.82     1409.37     23.26 o
   5   3   4      404.19      393.32     12.48 o
   7   3   4      294.15      247.56     11.88 o
   9   3   4     1705.17     1704.39     44.89 o
  11   3   4      443.95      456.28     21.04 o
  13   3   4        9.50       10.81     10.21 o
  15   3   4        1.86      -10.63      9.49 o
  17   3   4        1.60       -5.85     17.12 o
 -24   4   4        1.22      -16.72     18.67 o
 -22   4   4        7.55       -8.10     16.58 o
 -20   4   4        8.62       16.52     12.15 o
 -18   4   4      119.82      138.04     12.72 o
 -16   4   4      261.88      294.73     28.26 o
 -14   4   4       22.40       31.87      5.38 o
 -12   4   4       82.85       91.81      6.02 o
 -10   4   4      443.41      355.18      9.60 o
  -8   4   4      744.60      650.48     11.23 o
  -6   4   4        7.65        1.53      2.44 o
  -4   4   4     2271.33     2731.42     32.44 o
  -2   4   4      102.67       95.61      5.12 o
   0   4   4     1270.55     1360.66     19.63 o
   2   4   4     1303.41     1286.03     25.43 o
   4   4   4      146.85      116.28     10.03 o
   6   4   4        4.18        4.05      7.35 o
   8   4   4      260.78      189.89     15.76 o
  10   4   4      128.37       97.63     13.51 o
  12   4   4       27.79       31.84     11.13 o
  14   4   4        5.60        4.21     11.65 o
  16   4   4       16.82       12.01     13.06 o
 -23   5   4       77.41       67.74     24.71 o
 -21   5   4       83.07       73.95     21.92 o
 -19   5   4      997.69     1076.74     51.47 o
 -17   5   4       17.69       21.24      7.17 o
 -15   5   4       18.86       24.47      6.05 o
 -13   5   4      293.78      269.77     13.02 o
 -11   5   4      872.00      894.98     20.66 o
  -9   5   4     1894.25     1769.61     31.44 o
  -7   5   4      494.29      517.14     15.13 o
  -5   5   4      974.29      938.86     17.83 o
  -3   5   4      307.10      269.36     10.86 o
  -1   5   4       41.09       40.21      5.87 o
   1   5   4      517.29      501.62     13.64 o
   3   5   4     1386.69     1380.19     28.51 o
   5   5   4     2911.37     2829.12     48.80 o
   7   5   4        8.98       -2.86      8.48 o
   9   5   4       76.49       97.67     13.72 o
  11   5   4        9.97       41.80     13.47 o
  13   5   4       12.11       30.53     12.50 o
  15   5   4       10.01       23.93     15.18 o
 -22   6   4        4.90       12.69     20.08 o
 -20   6   4      167.96      214.95     29.74 o
 -18   6   4       49.01       70.24     15.58 o
 -16   6   4      757.64      730.52     55.24 o
 -14   6   4     1509.19     1693.20     50.28 o
 -12   6   4     1023.59     1050.00     27.12 o
 -10   6   4      366.03      398.36     15.20 o
  -8   6   4      515.48      479.72     14.55 o
  -6   6   4        5.99        0.92      5.65 o
  -4   6   4       39.22       44.08      6.95 o
  -2   6   4     1931.45     2168.15     38.38 o
   0   6   4     4202.00     4452.56     60.22 o
   2   6   4     2123.87     2147.15     45.70 o
   4   6   4     1001.52     1014.52     29.73 o
   6   6   4      743.57      745.33     22.94 o
   8   6   4       13.10       15.66     10.12 o
  10   6   4        0.15        2.04     10.17 o
  12   6   4        0.29       -2.30     10.70 o
  14   6   4       76.95       91.19     19.17 o
 -21   7   4      188.94      216.62     33.01 o
 -19   7   4      252.98      300.11     42.87 o
 -17   7   4       43.07       42.26     19.23 o
 -15   7   4       70.14       85.48     18.62 o
 -13   7   4      189.45      217.64     15.91 o
 -11   7   4      606.83      676.46     20.59 o
  -9   7   4     3174.87     3361.44     50.80 o
  -7   7   4      350.08      384.86     21.57 o
  -5   7   4     4060.58     4434.01     61.47 o
  -3   7   4      186.93      173.83     12.11 o
  -1   7   4      155.87      125.17     10.53 o
   1   7   4      187.20      231.02     12.61 o
   3   7   4      150.02      170.97     12.04 o
   5   7   4      496.31      483.08     24.35 o
   7   7   4      195.80      206.94     17.88 o
   9   7   4      147.99      180.36     17.61 o
  11   7   4      197.33      194.37     26.11 o
  13   7   4       35.78       61.43     17.47 o
 -18   8   4        1.59      -20.51     16.56 o
 -16   8   4       37.61       42.01     19.61 o
 -14   8   4        0.82      -16.84     11.23 o
 -12   8   4       56.94       67.79     12.55 o
 -10   8   4       86.06       67.56      9.31 o
  -8   8   4      301.77      343.65     15.94 o
  -6   8   4      827.56      936.52     27.57 o
  -4   8   4        3.10        8.47      7.79 o
  -2   8   4      185.33      215.47     14.02 o
   0   8   4      141.42      176.61     15.65 o
   2   8   4      202.19      173.43     16.17 o
   4   8   4        2.87       13.33     10.24 o
   6   8   4        0.90        0.39     12.25 o
   8   8   4        2.41      -11.23     12.21 o
  10   8   4       94.67       82.31     18.18 o
 -17   9   4        1.72        9.61     20.17 o
 -15   9   4       37.73       32.32     26.56 o
 -13   9   4        0.03       -9.72     12.09 o
 -11   9   4        2.05      -11.41      9.99 o
  -9   9   4        0.55       -6.66      8.13 o
  -7   9   4       39.81        8.06      9.33 o
  -5   9   4       15.87       16.43      8.23 o
  -3   9   4      112.81       91.24     11.55 o
  -1   9   4      369.19      386.42     24.67 o
   1   9   4      262.94      226.94     18.77 o
   3   9   4        7.28       15.96     13.26 o
   5   9   4        9.75        7.01     13.70 o
   7   9   4       24.73       41.49     16.04 o
   9   9   4        3.94        6.38     15.05 o
 -14  10   4       63.18       53.10     18.19 o
 -12  10   4        0.01      -19.43     12.96 o
 -10  10   4        0.86       -3.59     12.95 o
  -8  10   4        0.65       -1.59      9.45 o
  -6  10   4        8.04       -8.03      8.90 o
  -4  10   4        2.51        0.20     14.28 o
  -2  10   4        1.76      -13.73     12.05 o
   0  10   4       97.59      109.08     30.16 o
   2  10   4        1.27        8.44     13.35 o
   4  10   4       18.42       21.79     20.26 o
   6  10   4        8.32       22.32     30.20 o
  -9  11   4       35.14       44.28     24.10 o
  -7  11   4        3.09      -24.84     16.56 o
  -5  11   4       75.99       42.54     17.44 o
  -3  11   4       40.19        4.04     18.69 o
  -1  11   4       10.60       15.09     20.27 o
   1  11   4       37.72       28.72     21.31 o
 -25   1   5       50.05       24.93     18.80 o
 -23   1   5      258.24      271.13     46.11 o
 -21   1   5       83.59       93.66     19.25 o
 -19   1   5       38.13       45.40      7.47 o
 -17   1   5      693.12      718.68     23.37 o
 -15   1   5        2.63        6.35      2.50 o
 -13   1   5       23.72       37.44      5.57 o
 -11   1   5     3522.66     3780.19     48.44 o
  -9   1   5     1094.46     1114.46     18.94 o
  -7   1   5    18715.12    19571.15    210.56 o
  -5   1   5     5443.09     5920.54     63.72 o
  -3   1   5     7038.36     7289.18     86.56 o
  -1   1   5     2144.61     2532.46     33.37 o
   1   1   5      152.26      165.40      6.35 o
   3   1   5      789.78      994.66     17.54 o
   5   1   5       13.98        6.55      6.04 o
   7   1   5      479.86      499.75     18.16 o
   9   1   5      112.31      165.18     17.11 o
  11   1   5      557.79      525.51     29.32 o
  13   1   5      154.06      158.96     21.40 o
  15   1   5       36.93       24.02     13.29 o
 -26   2   5       42.69       44.83     41.25 o
 -24   2   5        0.12      -11.78     16.18 o
 -22   2   5        3.58        7.34     14.74 o
 -20   2   5      346.24      341.68     21.07 o
 -18   2   5      543.21      563.65     53.36 o
 -16   2   5      464.78      499.96     14.88 o
 -14   2   5     1230.64     1322.30     27.99 o
 -12   2   5     8182.38     8248.01     91.14 o
 -10   2   5     2322.21     2680.28     31.59 o
  -8   2   5       47.31       75.99      3.57 o
  -6   2   5     1042.63     1253.02     18.19 o
  -4   2   5     6631.58     7300.96     75.33 o
  -2   2   5     4363.84     4935.13     52.02 o
   0   2   5     2367.19     2358.30     25.05 o
   2   2   5     3064.66     3353.10     41.38 o
   4   2   5     1683.49     1767.03     28.68 o
   6   2   5      352.36      382.13     14.87 o
   8   2   5     2354.87     2240.83     41.23 o
  10   2   5       11.43       21.98     12.84 o
  12   2   5       18.30       18.88     16.89 o
  14   2   5      139.37      114.91     14.53 o
  16   2   5       29.10       20.46     15.55 o
 -25   3   5      166.67      142.04     47.19 o
 -23   3   5       26.90       43.41     24.00 o
 -21   3   5       93.11      156.26     23.26 o
 -19   3   5      128.15      173.54     16.68 o
 -17   3   5      257.72      258.86     21.48 o
 -15   3   5        9.36        6.61      5.16 o
 -13   3   5       64.88       64.66      7.28 o
 -11   3   5      148.76      214.51      8.94 o
  -9   3   5     4943.99     5234.58     50.56 o
  -7   3   5     8193.37     8154.46     79.21 o
  -5   3   5      645.71      488.15      8.55 o
  -3   3   5     2041.93     2414.65     27.15 o
  -1   3   5     1337.60     1678.54     20.44 o
   1   3   5      179.78      160.11      6.68 o
   3   3   5       57.04       47.35      5.78 o
   5   3   5      126.37      164.31     11.90 o
   7   3   5     4488.46     4449.17     68.05 o
   9   3   5     1132.60     1124.09     27.48 o
  11   3   5      798.09      842.64     25.02 o
  13   3   5      300.81      246.11     20.46 o
  15   3   5       37.27       15.54     22.11 o
 -24   4   5      151.61      170.38     29.12 o
 -22   4   5       66.73       51.28     19.57 o
 -20   4   5      213.44      181.12     18.03 o
 -18   4   5      155.26      127.55     11.99 o
 -16   4   5      114.81       94.00      9.96 o
 -14   4   5      876.84      859.49     18.64 o
 -12   4   5     3578.67     3655.69     41.55 o
 -10   4   5       53.26       31.69      4.19 o
  -8   4   5      383.23      387.04      9.35 o
  -6   4   5      930.01      997.70     15.95 o
  -4   4   5    10594.51    12475.10    127.72 o
  -2   4   5        4.50        4.54      2.39 o
   0   4   5      958.11     1117.14     19.58 o
   2   4   5      459.65      514.24     15.70 o
   4   4   5     3713.22     3767.20     66.61 o
   6   4   5        8.96       -3.73      8.25 o
   8   4   5     1061.64      992.91     30.65 o
  10   4   5        0.01      -10.34      8.97 o
  12   4   5      149.70      114.46     16.09 o
  14   4   5      129.38      178.85     28.77 o
 -23   5   5        3.11       24.97     19.23 o
 -21   5   5        1.93        2.77     11.50 o
 -19   5   5      292.00      262.66     19.92 o
 -17   5   5       29.60       27.64      7.98 o
 -15   5   5        0.30        1.41      4.44 o
 -13   5   5      187.29      197.52     12.04 o
 -11   5   5       23.95       27.58      5.32 o
  -9   5   5     2365.60     2330.96     32.59 o
  -7   5   5     2100.46     2170.76     30.84 o
  -5   5   5     2426.68     2465.23     37.49 o
  -3   5   5     2476.80     2571.65     35.11 o
  -1   5   5      266.54      265.41     10.27 o
   1   5   5      820.19      868.99     18.02 o
   3   5   5      536.62      615.49     21.74 o
   5   5   5      217.29      222.19     17.44 o
   7   5   5     1948.83     1939.90     62.43 o
   9   5   5      430.88      377.66     22.75 o
  11   5   5      268.82      255.40     20.58 o
  13   5   5       10.81        3.06     13.57 o
 -22   6   5        1.07      -24.76     16.51 o
 -20   6   5       53.26       20.69     22.65 o
 -18   6   5        1.72      -13.66     13.48 o
 -16   6   5        0.32       29.02     11.03 o
 -14   6   5      165.42      114.14     14.23 o
 -12   6   5      269.65      234.86     16.92 o
 -10   6   5      164.38      161.42      9.54 o
  -8   6   5      438.57      471.32     15.63 o
  -6   6   5      415.81      402.06     11.93 o
  -4   6   5        2.21        3.55      5.41 o
  -2   6   5       85.79      128.84     13.38 o
   0   6   5       17.68       13.48      5.47 o
   2   6   5      269.65      330.69     15.75 o
   4   6   5       63.79      104.42     12.85 o
   6   6   5       28.86       26.61     10.60 o
   8   6   5       40.25       39.52     11.40 o
  10   6   5        1.02        8.93     13.11 o
  12   6   5        9.63       14.20     14.20 o
 -21   7   5      281.42      302.43     35.79 o
 -19   7   5      155.94      154.28     30.74 o
 -17   7   5        0.25        1.83     14.81 o
 -15   7   5       50.42       47.30     14.96 o
 -13   7   5       17.13        6.26      9.84 o
 -11   7   5       92.68       87.43      9.09 o
  -9   7   5     1469.11     1618.40     30.37 o
  -7   7   5      833.79      883.46     21.50 o
  -5   7   5      257.12      285.98     15.04 o
  -3   7   5      871.59      824.43     26.36 o
  -1   7   5      204.52      175.00     18.26 o
   1   7   5       64.38       83.25      9.56 o
   3   7   5       70.06       53.19     10.93 o
   5   7   5       29.63       15.27     12.53 o
   7   7   5        0.13       -5.49      9.35 o
   9   7   5        7.36        7.48     20.10 o
  11   7   5        0.03      -11.07     15.96 o
 -20   8   5       13.59       11.86     20.21 o
 -18   8   5      170.96      222.39     30.48 o
 -16   8   5      372.35      425.83     30.50 o
 -14   8   5      760.34      776.55     34.38 o
 -12   8   5       87.34       67.59     10.66 o
 -10   8   5      278.12      232.16     15.45 o
  -8   8   5      774.76      733.80     20.58 o
  -6   8   5      589.34      546.79     18.78 o
  -4   8   5      482.60      572.14     20.21 o
  -2   8   5      477.67      480.16     22.89 o
   0   8   5      430.48      398.96     21.84 o
   2   8   5      796.28      747.07     34.02 o
   4   8   5      784.75      815.30     69.00 o
   6   8   5      207.03      190.70     21.50 o
   8   8   5      114.73       91.98     18.60 o
  10   8   5        1.56       -3.47     17.87 o
 -17   9   5       62.68       49.79     17.64 o
 -15   9   5        6.62        9.63     14.16 o
 -13   9   5       50.45       76.55     16.85 o
 -11   9   5      335.32      375.54     22.68 o
  -9   9   5      453.03      514.26     25.65 o
  -7   9   5      481.06      454.11     21.36 o
  -5   9   5      157.32      125.13     13.04 o
  -3   9   5      320.53      277.92     18.96 o
  -1   9   5       63.02       48.27     14.53 o
   1   9   5       33.47       15.98     12.94 o
   3   9   5      153.96      166.34     20.70 o
   5   9   5      197.67      251.00     25.47 o
   7   9   5      190.09      245.34     32.18 o
 -14  10   5       78.73       85.89     19.92 o
 -12  10   5       48.51       14.38     15.54 o
 -10  10   5       20.10       40.16     15.61 o
  -8  10   5       29.89       11.48     11.87 o
  -6  10   5       25.16       30.19     14.20 o
  -4  10   5       22.42       21.42     14.24 o
  -2  10   5      105.67      149.28     21.63 o
   0  10   5      370.07      453.80     43.41 o
   2  10   5      289.43      299.14     34.09 o
   4  10   5      147.78      157.17     28.58 o
  -9  11   5      201.52      228.72     33.15 o
  -7  11   5       91.20      122.59     20.87 o
  -5  11   5       55.13       73.79     18.21 o
  -3  11   5      110.04      137.38     28.53 o
  -1  11   5        7.75       10.97     40.18 o
 -26   0   6       35.37       77.66     32.36 o
 -24   0   6        7.28       -8.09     20.49 o
 -22   0   6       10.13       16.18     19.95 o
 -20   0   6     1999.69     1968.91     89.52 o
 -18   0   6      687.11      649.29     42.60 o
 -16   0   6     5697.80     5317.25    155.04 o
 -14   0   6    10396.71    10893.64    322.26 o
 -12   0   6    22894.62    23129.49    375.43 o
 -10   0   6        3.52       -0.22      6.45 o
  -8   0   6    15114.04    16859.90    242.50 o
  -6   0   6      332.47      253.76     12.11 o
  -4   0   6      282.59      210.84     12.91 o
  -2   0   6     1775.62     1930.47     37.65 o
   0   0   6     2190.21     2390.29     48.25 o
   2   0   6      321.05      370.36     15.77 o
   4   0   6     6682.51     6068.58    134.91 o
   6   0   6     4174.78     3749.90    126.73 o
   8   0   6      468.26      469.17     42.60 o
  10   0   6      396.54      398.06     31.41 o
  12   0   6       19.76       38.11     14.24 o
  14   0   6        3.03       -3.24     23.73 o
 -27   1   6       42.90       12.47     21.30 o
 -25   1   6      185.63      190.01     27.50 o
 -23   1   6      101.52       98.38     35.32 o
 -21   1   6        9.78        3.19     12.35 o
 -19   1   6      902.03      839.91     47.46 o
 -17   1   6      717.15      740.20     41.19 o
 -15   1   6      145.92      146.80      8.40 o
 -13   1   6      547.59      513.11     12.05 o
 -11   1   6      612.53      467.85      9.69 o
  -9   1   6     2555.52     2874.41     44.75 o
  -7   1   6     9246.94     9484.37     99.65 o
  -5   1   6      350.37      220.87      8.49 o
  -3   1   6       56.87       32.25      4.04 o
  -1   1   6     3262.51     3395.04     44.54 o
   1   1   6    14495.94    16338.11    169.79 o
   3   1   6     1378.82     1386.32     29.77 o
   5   1   6      115.13      138.51     16.35 o
   7   1   6      722.36      631.66     22.98 o
   9   1   6     1791.93     1434.33     33.61 o
  11   1   6      141.30      111.15     16.74 o
  13   1   6      134.20      148.83     19.97 o
  15   1   6       67.08       98.88     23.61 o
 -26   2   6      114.92      190.73     55.82 o
 -24   2   6        3.18      -12.40     14.87 o
 -22   2   6      128.55       84.01     26.69 o
 -20   2   6       80.99       82.18     10.50 o
 -18   2   6       17.03       13.84      5.88 o
 -16   2   6       95.85       89.56      8.22 o
 -14   2   6     1442.29     1568.46     28.18 o
 -12   2   6      126.39      109.04      5.91 o
 -10   2   6     1375.33     1804.28     22.81 o
  -8   2   6    11230.45    12888.33    140.99 o
  -6   2   6    10629.51    11644.44    127.71 o
  -4   2   6        1.32        9.96      2.44 o
  -2   2   6     1300.88     1622.19     21.48 o
   0   2   6      496.76      645.87     18.73 o
   2   2   6       31.12       71.97      5.39 o
   4   2   6       44.65       28.54      6.40 o
   6   2   6        8.16       14.68      6.82 o
   8   2   6      158.50      149.13     12.20 o
  10   2   6       17.43        2.88      7.82 o
  12   2   6       10.64       11.84     11.21 o
  14   2   6        1.84      -16.18     20.34 o
 -25   3   6       40.97       56.40     57.16 o
 -23   3   6       49.04       28.33     13.51 o
 -21   3   6        8.48        2.35      9.55 o
 -19   3   6      142.88      103.38     19.66 o
 -17   3   6      147.84      140.01      9.79 o
 -15   3   6       22.42       21.73      4.74 o
 -13   3   6     1030.33     1078.39     18.79 o
 -11   3   6        0.44       -1.41      3.33 o
  -9   3   6        1.32        0.96      2.88 o
  -7   3   6      840.11     1005.97     17.12 o
  -5   3   6      761.77      928.25     14.80 o
  -3   3   6      665.72      621.11     12.19 o
  -1   3   6      177.78      153.64      8.10 o
   1   3   6      307.17      398.91     11.99 o
   3   3   6      462.23      545.79     15.38 o
   5   3   6      163.56      216.01     17.72 o
   7   3   6      468.76      497.32     29.19 o
   9   3   6       68.58       52.09      9.52 o
  11   3   6        0.37        0.62     10.36 o
  13   3   6        1.96       28.16     18.96 o
 -26   4   6        2.07       10.96     19.02 o
 -24   4   6        8.27        3.42     13.03 o
 -22   4   6      203.11      148.77     18.30 o
 -20   4   6       48.51       35.30     13.02 o
 -18   4   6        0.14        8.16      6.59 o
 -16   4   6       22.99       21.28      6.38 o
 -14   4   6      112.50      125.24      8.57 o
 -12   4   6      163.42      143.61      7.73 o
 -10   4   6      398.53      474.61     11.04 o
  -8   4   6      710.22      643.83     11.00 o
  -6   4   6      582.26      444.19     10.37 o
  -4   4   6       84.23       90.23      5.30 o
  -2   4   6     1208.57     1509.94     23.30 o
   0   4   6     2365.65     2095.86     35.50 o
   2   4   6     1481.54     1430.18     38.84 o
   4   4   6     1909.97     1812.52     39.97 o
   6   4   6      163.47      162.57     10.19 o
   8   4   6       73.71       83.97     12.70 o
  10   4   6       78.76       61.85     15.44 o
  12   4   6       19.86       10.54     28.31 o
  14   4   6       83.76       77.06     23.45 o
 -25   5   6       32.01       67.97     23.05 o
 -23   5   6      217.49      217.31     43.41 o
 -21   5   6      328.62      340.85     24.17 o
 -19   5   6      213.35      195.74     17.51 o
 -17   5   6      522.17      519.14     27.32 o
 -15   5   6       47.62       53.12      9.11 o
 -13   5   6       20.97       29.49      6.83 o
 -11   5   6     2416.53     2565.69     39.30 o
  -9   5   6     2313.60     2272.93     32.19 o
  -7   5   6      697.89      670.34     17.30 o
  -5   5   6     1782.47     1856.44     30.64 o
  -3   5   6     1354.45     1173.38     29.37 o
  -1   5   6     1633.24     1544.47     46.47 o
   1   5   6       16.29       11.19      7.09 o
   3   5   6      236.49      265.40     26.47 o
   5   5   6      391.52      330.20     19.10 o
   7   5   6      439.90      419.91     22.54 o
   9   5   6      264.94      239.12     22.42 o
  11   5   6      113.29      129.22     24.54 o
  13   5   6       69.61       97.61     35.59 o
 -24   6   6        6.69       12.10     21.42 o
 -22   6   6        0.07      -12.92     16.51 o
 -20   6   6        9.96       27.46     17.10 o
 -18   6   6      225.41      173.89     36.94 o
 -16   6   6      834.71      802.20     26.44 o
 -14   6   6     2304.44     2228.87     43.19 o
 -12   6   6     3464.12     3487.49     71.73 o
 -10   6   6     4050.42     4075.12     63.71 o
  -8   6   6     2088.98     2099.21     34.00 o
  -6   6   6      395.80      342.54     11.32 o
  -4   6   6        1.05       -6.77      4.94 o
  -2   6   6      907.45      930.56     30.50 o
   0   6   6     3058.48     3216.43     51.34 o
   2   6   6     4628.95     4492.95    101.17 o
   4   6   6     2304.09     2163.71     47.70 o
   6   6   6      601.91      604.94     26.73 o
   8   6   6       91.07       95.76     17.19 o
  10   6   6       70.24       99.68     30.20 o
  12   6   6       29.65       21.25     19.50 o
 -21   7   6      211.09      225.68     45.30 o
 -19   7   6      370.58      393.89     35.96 o
 -17   7   6      114.88      124.91     17.73 o
 -15   7   6      165.09      190.22     17.39 o
 -13   7   6       59.27       27.73     10.22 o
 -11   7   6      214.87      214.43     14.08 o
  -9   7   6     1252.25     1207.52     28.97 o
  -7   7   6     3779.14     3863.24     50.93 o
  -5   7   6     1774.91     1883.47     41.93 o
  -3   7   6     2745.11     3077.07     51.53 o
  -1   7   6      732.00      776.13     25.22 o
   1   7   6      352.67      353.77     35.81 o
   3   7   6      118.88      164.13     18.41 o
   5   7   6       39.89       38.97     16.30 o
   7   7   6      149.25      151.96     20.11 o
   9   7   6      232.04      179.13     28.15 o
 -20   8   6        7.16       11.93     18.41 o
 -18   8   6        0.11       18.96     14.30 o
 -16   8   6        8.30        8.95     13.54 o
 -14   8   6        7.68      -13.73      9.15 o
 -12   8   6      603.95      593.29     22.62 o
 -10   8   6      317.37      359.81     24.66 o
  -8   8   6       74.83      120.26     12.45 o
  -6   8   6      337.29      424.08     19.62 o
  -4   8   6      213.96      213.76     16.45 o
  -2   8   6      669.09      732.97     67.64 o
   0   8   6      984.28     1089.41     39.28 o
   2   8   6      190.70      312.06     54.49 o
   4   8   6      303.81      279.15     24.01 o
   6   8   6       83.33      128.85     32.63 o
   8   8   6        0.24       26.27     18.87 o
 -17   9   6        1.03      -19.53     13.13 o
 -15   9   6       16.62       14.22     14.59 o
 -13   9   6       12.11        4.61     13.07 o
 -11   9   6       75.71      118.15     14.87 o
  -9   9   6        5.22        6.38     11.13 o
  -7   9   6      208.76      175.89     14.85 o
  -5   9   6       30.88       54.49     10.97 o
  -3   9   6        2.58        5.61     11.56 o
  -1   9   6       28.16       18.72     12.83 o
   1   9   6        2.29       21.88     17.66 o
   3   9   6       49.74       35.57     19.64 o
   5   9   6        2.71       -0.26     17.91 o
 -14  10   6        0.10        7.11     26.92 o
 -12  10   6        0.48      -10.31     13.63 o
 -10  10   6        0.81        8.40     11.42 o
  -8  10   6       10.21       10.15     11.64 o
  -6  10   6       16.57       -7.15     13.06 o
  -4  10   6       11.89        9.84     13.82 o
  -2  10   6        0.35        5.12     17.92 o
   0  10   6        2.97       33.14     20.50 o
   2  10   6        9.07      -24.42     16.28 o
  -9  11   6       20.42       28.10     21.63 o
  -7  11   6       72.32       97.20     20.09 o
  -5  11   6       12.37      -10.80     14.28 o
  -3  11   6       26.38       34.89     16.91 o
 -27   1   7       97.79      112.16     25.17 o
 -25   1   7       48.54       24.24     17.35 o
 -23   1   7      192.44      115.37     20.20 o
 -21   1   7      875.17      820.97     31.14 o
 -19   1   7      652.97      654.37     25.71 o
 -17   1   7      261.88      301.73     11.35 o
 -15   1   7      193.94      251.61     10.09 o
 -13   1   7       34.19       32.86      4.86 o
 -11   1   7      868.27      869.31     23.51 o
  -9   1   7     5777.13     6765.74     94.82 o
  -7   1   7     2502.89     2902.22     51.48 o
  -5   1   7     4665.70     4860.09     70.88 o
  -3   1   7     1961.50     2211.86     30.17 o
  -1   1   7     8407.74     8817.13    110.90 o
   1   1   7     1084.72     1130.39     18.37 o
   3   1   7       71.68       87.15      7.48 o
   5   1   7       14.11       30.40      7.48 o
   7   1   7       11.18       11.49      6.98 o
   9   1   7       81.33       98.19     10.58 o
  11   1   7       11.32       16.61     10.56 o
  13   1   7       62.13       49.23     16.27 o
 -26   2   7      364.49      357.24     28.62 o
 -24   2   7       13.85       11.53     11.94 o
 -22   2   7        0.70       -7.50      9.14 o
 -20   2   7       68.61       31.28     10.71 o
 -18   2   7      737.86      691.31     22.07 o
 -16   2   7     2282.48     2201.58     53.86 o
 -14   2   7     2083.66     2187.84     35.90 o
 -12   2   7     3750.62     3837.69     45.86 o
 -10   2   7     2445.50     2756.49     38.05 o
  -8   2   7     1739.82     2019.21     36.56 o
  -6   2   7     4903.68     5217.39     61.53 o
  -4   2   7       28.69       62.47      4.83 o
  -2   2   7      462.94      509.78     14.41 o
   0   2   7     1435.90     1420.60     21.18 o
   2   2   7      945.64      983.56     32.90 o
   4   2   7     1905.62     1781.78     30.40 o
   6   2   7      314.01      441.04     22.32 o
   8   2   7      251.14      284.97     18.79 o
  10   2   7       62.76       75.17     14.60 o
  12   2   7        1.77      -17.53     15.12 o
  14   2   7        0.09       27.74     16.01 o
 -27   3   7      114.81      115.86     20.20 o
 -25   3   7       51.44       50.93     24.84 o
 -23   3   7      573.63      500.16     29.32 o
 -21   3   7      529.64      472.79     25.72 o
 -19   3   7      975.84      968.32     32.30 o
 -17   3   7       62.26       46.89     10.95 o
 -15   3   7      620.29      707.14     18.11 o
 -13   3   7      280.90      259.33      9.58 o
 -11   3   7      229.60      156.45      6.98 o
  -9   3   7        9.78        1.16      2.90 o
  -7   3   7     4230.30     4249.46     50.72 o
  -5   3   7     3161.30     3018.09     41.28 o
  -3   3   7     1956.00     2216.52     30.30 o
  -1   3   7     2235.72     2406.46     35.44 o
   1   3   7      251.81      312.36     10.40 o
   3   3   7        0.75       -0.03      5.28 o
   5   3   7      914.72      878.29     22.78 o
   7   3   7      169.60      180.59     12.94 o
   9   3   7      375.85      400.76     27.13 o
  11   3   7      151.20      162.94     25.90 o
  13   3   7      166.78      203.31     42.60 o
 -26   4   7      348.07      354.42     51.23 o
 -24   4   7      142.02      151.69     23.42 o
 -22   4   7      114.66      107.15     25.00 o
 -20   4   7       10.65        4.45      9.40 o
 -18   4   7      108.66      101.02     11.42 o
 -16   4   7     4266.10     4341.11     67.41 o
 -14   4   7     1155.89     1083.06     22.25 o
 -12   4   7     1132.72     1157.55     20.21 o
 -10   4   7      940.07      870.21     19.10 o
  -8   4   7      164.68      158.56     10.54 o
  -6   4   7      732.81      832.92     16.75 o
  -4   4   7      195.08      234.57      7.63 o
  -2   4   7      659.95      596.93     30.92 o
   0   4   7      673.31      651.01     20.30 o
   2   4   7      590.71      606.58     30.40 o
   4   4   7        8.10        4.38      7.93 o
   6   4   7     1470.10     1545.64     34.63 o
   8   4   7       52.16       38.84     14.24 o
  10   4   7       16.55      -10.62     15.06 o
  12   4   7       29.70       23.03     19.94 o
 -25   5   7       14.18        0.91     19.40 o
 -23   5   7      223.26      176.94     27.25 o
 -21   5   7      214.25      257.74     20.95 o
 -19   5   7      541.89      491.43     22.28 o
 -17   5   7      505.32      512.23     21.89 o
 -15   5   7      822.80      752.24     17.27 o
 -13   5   7        0.44       -7.03      4.69 o
 -11   5   7      847.71      885.16     18.36 o
  -9   5   7      403.31      358.67     10.29 o
  -7   5   7     2333.77     2517.88     62.40 o
  -5   5   7      526.18      576.38     17.46 o
  -3   5   7      818.11      772.91     21.83 o
  -1   5   7      670.86      572.30     18.45 o
   1   5   7     2352.48     2400.24     56.08 o
   3   5   7      251.77      315.55     17.41 o
   5   5   7       57.43       40.90     12.56 o
   7   5   7       47.18       51.99     14.00 o
   9   5   7       30.61       23.34     18.87 o
  11   5   7       13.44       17.41     18.49 o
 -24   6   7       12.64       16.94     20.65 o
 -22   6   7       33.54       15.20     18.26 o
 -20   6   7        1.55       14.07     13.03 o
 -18   6   7       12.52       27.63     13.88 o
 -16   6   7      201.71      199.93     15.94 o
 -14   6   7     1224.92     1330.15     34.92 o
 -12   6   7      668.42      710.00     26.45 o
 -10   6   7      275.46      279.56     11.87 o
  -8   6   7      208.76      255.77     11.10 o
  -6   6   7      178.58      209.67     12.26 o
  -4   6   7       52.06       31.10      7.71 o
  -2   6   7      144.68      132.57     11.29 o
   0   6   7      233.72      269.09     17.04 o
   2   6   7      130.02      174.08     13.76 o
   4   6   7       53.92       48.35     13.51 o
   6   6   7       44.90       42.44     13.90 o
   8   6   7        1.43       27.88     18.11 o
  10   6   7        1.03       16.16     18.47 o
 -23   7   7      156.92      122.47     26.68 o
 -21   7   7      127.14      113.49     19.81 o
 -19   7   7       53.71       53.45     15.25 o
 -17   7   7       55.20       59.68     14.90 o
 -15   7   7       14.84        7.21      9.03 o
 -13   7   7      156.21      151.26     13.13 o
 -11   7   7       33.45       24.83      8.27 o
  -9   7   7      434.03      523.30     19.76 o
  -7   7   7      206.95      210.41     12.08 o
  -5   7   7     1889.79     1839.96     37.20 o
  -3   7   7     1207.96     1286.49     44.18 o
  -1   7   7       41.21       36.84     11.88 o
   1   7   7        6.88        3.09     10.48 o
   3   7   7       38.15       22.93     12.21 o
   5   7   7       18.43       11.84     15.89 o
   7   7   7       32.46       12.27     19.14 o
   9   7   7        2.50      -14.81     19.68 o
 -20   8   7        2.15        7.83     15.07 o
 -18   8   7      154.48       93.70     18.45 o
 -16   8   7      311.77      356.64     22.01 o
 -14   8   7       51.57       74.48     16.36 o
 -12   8   7      646.07      667.99     27.18 o
 -10   8   7     1443.07     1419.79     40.52 o
  -8   8   7     1351.24     1387.39     39.12 o
  -6   8   7      218.02      202.84     16.01 o
  -4   8   7       82.53       48.34     10.82 o
  -2   8   7      391.23      454.74     27.17 o
   0   8   7      611.25      465.28     36.62 o
   2   8   7      617.61      523.03     39.19 o
   4   8   7      230.95      278.81     31.09 o
   6   8   7      302.50      356.52     36.38 o
 -17   9   7      113.38      195.18     23.49 o
 -15   9   7       50.09       72.10     17.39 o
 -13   9   7       47.46       34.91     12.41 o
 -11   9   7       81.51      100.42     16.42 o
  -9   9   7      106.36      124.97     15.72 o
  -7   9   7      212.40      272.61     20.16 o
  -5   9   7      661.70      614.73     27.84 o
  -3   9   7      307.98      314.66     53.39 o
  -1   9   7       85.46       52.94     19.19 o
   1   9   7        9.13        9.71     24.00 o
   3   9   7        1.04       -5.46     37.21 o
   5   9   7        0.76        5.69     24.27 o
 -14  10   7       58.16       61.34     18.10 o
 -12  10   7      237.14      233.39     25.11 o
 -10  10   7      306.22      344.78     24.02 o
  -8  10   7      153.50      153.35     22.42 o
  -6  10   7       20.16       19.84     13.93 o
  -4  10   7        6.64       18.26     14.42 o
  -2  10   7       91.51       64.69     21.86 o
   0  10   7      112.89      132.04     26.28 o
 -28   0   8      297.55      287.80     45.30 o
 -26   0   8      306.59      291.39     31.03 o
 -24   0   8      317.76      370.14     39.10 o
 -22   0   8      114.43      119.68     19.35 o
 -20   0   8      143.76      144.06     16.25 o
 -18   0   8      849.82     1109.73     31.62 o
 -16   0   8     4911.95     4711.48     89.18 o
 -14   0   8    40067.27    41793.70   1194.51 o
 -12   0   8      116.52      139.41     16.18 o
 -10   0   8    14618.29    14968.51    311.30 o
  -8   0   8      682.33      516.07     25.34 o
  -6   0   8      671.53      825.64     44.76 o
  -4   0   8      516.52      636.34     15.76 o
  -2   0   8     1089.48     1326.49     44.07 o
   0   0   8      265.49      193.28     14.57 o
   2   0   8      717.60      747.20     33.17 o
   4   0   8      649.36      729.11     71.45 o
   6   0   8      695.02      711.34     27.40 o
   8   0   8      203.69       86.82     27.50 o
  10   0   8        0.89        4.16     15.03 o
  12   0   8       65.97       79.27     31.82 o
 -27   1   8        0.05      -11.47     13.18 o
 -25   1   8      115.72      128.01     15.48 o
 -23   1   8      102.53       94.54     12.90 o
 -21   1   8     1844.12     1868.00     43.16 o
 -19   1   8     1934.19     1788.12     34.57 o
 -17   1   8     3523.02     3612.31     50.40 o
 -15   1   8     2057.83     2010.79     29.45 o
 -13   1   8     7414.02     7890.37    143.19 o
 -11   1   8    12086.03    13392.44    230.57 o
  -9   1   8     5966.10     6333.35     90.27 o
  -7   1   8     2840.13     3141.44     65.12 o
  -5   1   8     1626.14     1415.57     44.41 o
  -3   1   8     5733.06     5776.22     72.01 o
  -1   1   8     1418.29     1415.78     41.80 o
   1   1   8      780.05      860.74     25.93 o
   3   1   8       25.68        7.47      4.25 o
   5   1   8      826.49      786.13     23.31 o
   7   1   8      281.82      309.74     16.81 o
   9   1   8       63.78       60.93     12.77 o
  11   1   8       80.64       83.84     23.82 o
 -28   2   8      157.15      180.18     22.85 o
 -26   2   8        0.63       -0.94     12.74 o
 -24   2   8      129.83      139.67     18.43 o
 -22   2   8        1.76      -12.35      8.23 o
 -20   2   8       12.36        3.84      7.51 o
 -18   2   8      558.69      523.46     17.28 o
 -16   2   8     1374.98     1401.34     27.20 o
 -14   2   8     1823.05     1849.82     25.76 o
 -12   2   8       11.77        5.67      5.35 o
 -10   2   8       97.91       94.18      9.28 o
  -8   2   8     2398.67     2683.71     87.64 o
  -6   2   8     1746.27     2124.24     34.23 o
  -4   2   8      926.50     1025.24     17.81 o
  -2   2   8       28.54       34.49      5.31 o
   0   2   8      351.43      309.14     13.50 o
   2   2   8        0.08        0.60      6.62 o
   4   2   8      205.19      179.01     12.35 o
   6   2   8      137.97      107.58     11.16 o
   8   2   8       49.24       31.98     12.19 o
  10   2   8       28.15       26.08     17.43 o
  12   2   8        2.20        3.71     18.67 o
 -27   3   8      129.86       82.43     18.28 o
 -25   3   8        0.38       11.85     12.05 o
 -23   3   8        0.70      -11.75      9.42 o
 -21   3   8      225.40      165.72     14.82 o
 -19   3   8       38.07       31.75      7.82 o
 -17   3   8      421.49      444.34     14.85 o
 -15   3   8       45.01       44.21      5.57 o
 -13   3   8      165.51      141.13      6.42 o
 -11   3   8      367.75      384.17      8.66 o
  -9   3   8      400.14      515.82     11.43 o
  -7   3   8     1324.51     1469.38     22.69 o
  -5   3   8      273.91      396.49     16.41 o
  -3   3   8       11.14        2.91      3.82 o
  -1   3   8       24.94       24.16      5.63 o
   1   3   8      332.75      275.54     17.55 o
   3   3   8     1080.01     1089.02     23.61 o
   5   3   8      515.25      487.72     20.73 o
   7   3   8       24.44       -4.10     10.20 o
   9   3   8        2.57        9.71     15.63 o
  11   3   8       11.21        4.44     17.27 o
 -26   4   8        0.01        8.57     13.48 o
 -24   4   8       53.30       96.11     14.27 o
 -22   4   8       48.49       14.83     10.89 o
 -20   4   8       14.32       20.36      9.00 o
 -18   4   8      550.90      603.72     20.12 o
 -16   4   8     1130.97     1153.76     24.05 o
 -14   4   8        4.28        2.56      4.67 o
 -12   4   8      105.18      117.60      8.81 o
 -10   4   8     2194.82     2287.84     32.09 o
  -8   4   8      758.95      801.97     16.02 o
  -6   4   8        3.88       -0.01      4.28 o
  -4   4   8      313.39      345.06     21.96 o
  -2   4   8        5.29       12.06      7.34 o
   0   4   8      561.82      614.55     30.94 o
   2   4   8      182.44      230.06     13.61 o
   4   4   8      117.38      154.12     12.48 o
   6   4   8      143.53      128.25     22.26 o
   8   4   8      108.18       57.70     19.73 o
  10   4   8       10.41       28.09     19.25 o
 -25   5   8      319.18      291.21     49.19 o
 -23   5   8       17.82       18.77     13.64 o
 -21   5   8       76.20      102.92     13.57 o
 -19   5   8        1.34        7.04      8.44 o
 -17   5   8       16.85       20.61      7.48 o
 -15   5   8       78.54       86.34     10.06 o
 -13   5   8      785.08      746.42     21.15 o
 -11   5   8      118.89      110.19      9.19 o
  -9   5   8       34.70       31.42      5.70 o
  -7   5   8      654.56      775.41     19.01 o
  -5   5   8      479.03      577.40     18.19 o
  -3   5   8      307.96      265.32     13.33 o
  -1   5   8       21.06       19.03      6.96 o
   1   5   8     1071.05     1067.96     66.14 o
   3   5   8      160.77      151.02     20.34 o
   5   5   8       26.96        0.72     14.30 o
   7   5   8       16.10       28.74     18.11 o
   9   5   8       82.59       67.64     22.25 o
 -24   6   8      198.77      214.32     25.19 o
 -22   6   8        9.04        6.00     12.89 o
 -20   6   8        5.63       -1.70     11.15 o
 -18   6   8       24.56       28.31     12.11 o
 -16   6   8        4.04        9.58      8.98 o
 -14   6   8      652.91      574.83     33.78 o
 -12   6   8     1659.25     1596.20     29.86 o
 -10   6   8     4843.68     4912.69     68.70 o
  -8   6   8     2765.82     2734.87     39.16 o
  -6   6   8      720.53      577.48     19.21 o
  -4   6   8      203.40      224.13     14.17 o
  -2   6   8        1.10       -0.66      8.19 o
   0   6   8      485.45      514.48     31.14 o
   2   6   8      361.19      374.69     40.72 o
   4   6   8      508.96      579.27     40.92 o
   6   6   8      567.88      548.53     41.98 o
   8   6   8      120.55      134.98     26.88 o
 -23   7   8       70.58       90.22     20.22 o
 -21   7   8      339.50      416.79     31.28 o
 -19   7   8      182.32      150.90     19.47 o
 -17   7   8      213.35      174.80     16.18 o
 -15   7   8        0.71       -0.92      8.82 o
 -13   7   8      906.19      969.43     30.38 o
 -11   7   8       33.27       46.81     11.31 o
  -9   7   8       62.97       82.11     12.10 o
  -7   7   8      261.41      247.24     17.17 o
  -5   7   8      435.85      404.31     18.18 o
  -3   7   8      986.38      978.35     40.95 o
  -1   7   8      628.00      739.32     38.81 o
   1   7   8      523.72      536.20     38.11 o
   3   7   8      190.23      172.14     25.16 o
   5   7   8        0.69        3.40     17.27 o
   7   7   8        8.08        4.32     18.09 o
 -20   8   8       65.80       43.20     19.31 o
 -18   8   8        2.06       -6.84     12.61 o
 -16   8   8        5.18       15.15     14.17 o
 -14   8   8      218.76      216.12     18.88 o
 -12   8   8      202.46      197.49     17.73 o
 -10   8   8      212.02      182.50     17.25 o
  -8   8   8      203.55      171.19     22.73 o
  -6   8   8      193.50      186.34     16.57 o
  -4   8   8        0.24        2.84     11.20 o
  -2   8   8        6.64       25.45     15.82 o
   0   8   8      112.74      129.05     22.67 o
   2   8   8      288.20      290.50     31.17 o
   4   8   8       42.60       32.91     22.38 o
   6   8   8       24.39       -2.98     28.04 o
 -19   9   8       14.59        6.57     14.94 o
 -17   9   8       17.26        3.94     14.22 o
 -15   9   8        9.78      -11.86     10.62 o
 -13   9   8       26.92       18.29     11.69 o
 -11   9   8        2.53       -5.52     10.32 o
  -9   9   8       99.47       68.19     14.31 o
  -7   9   8      214.60      205.61     18.34 o
  -5   9   8      100.05       87.40     16.88 o
  -3   9   8       14.36        7.74     16.12 o
  -1   9   8        6.21       11.93     16.51 o
   1   9   8       11.02       15.17     18.61 o
   3   9   8        0.29        1.64     28.85 o
 -14  10   8       18.11       26.10     16.07 o
 -12  10   8       41.39       28.49     13.81 o
 -10  10   8       25.87       16.47     12.86 o
  -8  10   8        0.43       -1.74     13.27 o
  -6  10   8       81.52       77.86     22.20 o
  -4  10   8       10.03       28.47     14.81 o
  -2  10   8       20.91       -5.50     17.36 o
 -29   1   9       14.50       20.16     13.59 o
 -27   1   9        0.15        8.10     13.55 o
 -25   1   9        2.63       12.40     11.24 o
 -23   1   9      409.04      349.61     20.92 o
 -21   1   9      480.83      389.02     20.34 o
 -19   1   9     1351.74     1329.47     28.04 o
 -17   1   9      664.59      577.52     13.83 o
 -15   1   9     1777.69     1772.95     32.68 o
 -13   1   9       25.83       15.16      8.75 o
 -11   1   9      106.06      124.88     13.93 o
  -9   1   9       21.92        4.98      6.79 o
  -7   1   9      343.93      341.23     40.18 o
  -5   1   9      348.32      374.62     14.48 o
  -3   1   9     1899.54     2095.75     32.02 o
  -1   1   9      808.11      860.80     22.49 o
   1   1   9      160.22      175.78     11.95 o
   3   1   9      331.86      288.10     17.67 o
   5   1   9        5.67       -2.80      8.84 o
   7   1   9        8.86        1.30      9.90 o
   9   1   9        8.75        6.87     10.85 o
  11   1   9        1.47       -3.29     14.51 o
 -28   2   9      157.29      185.23     19.97 o
 -26   2   9       54.69       59.07     13.12 o
 -24   2   9       90.00       56.48     21.53 o
 -22   2   9      501.75      419.51     22.09 o
 -20   2   9      154.00      157.85     10.59 o
 -18   2   9      834.70      849.45     25.89 o
 -16   2   9     1818.71     1955.23     33.22 o
 -14   2   9      764.30      718.88     21.41 o
 -12   2   9     1036.49      930.97     30.12 o
 -10   2   9      164.16      159.23     46.65 o
  -8   2   9     1380.12     1380.07     46.00 o
  -6   2   9      470.80      454.41     19.17 o
  -4   2   9       20.40       15.36      4.47 o
  -2   2   9       34.79       17.30      5.35 o
   0   2   9        0.17        2.90      6.16 o
   2   2   9     2218.01     2395.57     69.29 o
   4   2   9      252.54      208.70     15.99 o
   6   2   9      320.55      311.84     31.75 o
   8   2   9       56.52       50.57     21.13 o
  10   2   9       71.17      122.40     33.44 o
 -27   3   9        6.87        1.40     11.45 o
 -25   3   9        5.70        6.89     10.59 o
 -23   3   9      113.62      117.07     14.33 o
 -21   3   9      186.72      164.33     14.57 o
 -19   3   9      547.50      547.73     29.46 o
 -17   3   9     2713.78     2654.45     37.73 o
 -15   3   9       38.20       17.15      4.59 o
 -13   3   9      535.17      562.45     11.33 o
 -11   3   9       97.36      108.19      8.60 o
  -9   3   9     1953.03     2239.82     41.95 o
  -7   3   9        2.36       10.52      3.71 o
  -5   3   9      531.16      426.44     16.14 o
  -3   3   9     1163.88     1137.38     20.38 o
  -1   3   9     3113.12     3247.06     57.24 o
   1   3   9      218.79      196.60     16.38 o
   3   3   9       11.94       10.17     10.30 o
   5   3   9      174.63      149.53     16.31 o
   7   3   9      273.92      259.21     45.03 o
   9   3   9      149.49      140.98     28.04 o
 -26   4   9        7.88       11.19     11.79 o
 -24   4   9       99.18      100.56     14.48 o
 -22   4   9      243.59      245.60     21.70 o
 -20   4   9       64.53       86.78     18.12 o
 -18   4   9      427.58      414.71     23.89 o
 -16   4   9       51.57       59.30      6.85 o
 -14   4   9     1833.29     1878.52     38.98 o
 -12   4   9      843.99      820.22     16.38 o
 -10   4   9      663.89      948.74     18.98 o
  -8   4   9      669.92      682.26     18.37 o
  -6   4   9       80.89       61.06      6.55 o
  -4   4   9      184.36      190.88     12.99 o
  -2   4   9      784.73      840.01     30.98 o
   0   4   9       50.01       34.84     10.01 o
   2   4   9     1499.63     1403.63     39.16 o
   4   4   9      492.08      492.28     24.32 o
   6   4   9       69.21       91.18     28.04 o
   8   4   9       11.13       28.73     23.19 o
  10   4   9       12.92       11.76     22.38 o
 -25   5   9       96.64       78.62     17.95 o
 -23   5   9       77.31       82.00     13.47 o
 -21   5   9       97.62       94.43     14.71 o
 -19   5   9      203.40      164.34     16.23 o
 -17   5   9     1845.41     1871.73     37.27 o
 -15   5   9      564.50      572.35     19.68 o
 -13   5   9      221.17      189.11      9.93 o
 -11   5   9       14.70        8.67      5.20 o
  -9   5   9      568.84      626.00     17.15 o
  -7   5   9        0.37        5.01      5.58 o
  -5   5   9      296.03      351.61     18.06 o
  -3   5   9      941.91      972.97     33.20 o
  -1   5   9     1953.44     1912.88     52.25 o
   1   5   9       55.09       62.41     16.89 o
   3   5   9        0.00        7.54     14.83 o
   5   5   9       52.54       59.44     21.57 o
   7   5   9        0.34       -0.22     16.66 o
   9   5   9       54.05       75.17     24.40 o
 -24   6   9        4.33       -5.58     13.37 o
 -22   6   9       24.44       49.39     15.07 o
 -20   6   9        0.01        7.45     11.46 o
 -18   6   9       14.70       13.60      9.33 o
 -16   6   9       42.85       13.87      9.25 o
 -14   6   9       38.08       28.40     10.24 o
 -12   6   9       29.78       30.94     14.43 o
 -10   6   9       53.03       71.75      9.00 o
  -8   6   9       53.56       69.39      9.80 o
  -6   6   9        5.09       -7.47      7.66 o
  -4   6   9        2.12        2.87     11.15 o
  -2   6   9       72.02       32.82     14.59 o
   0   6   9       12.13       33.92     15.58 o
   2   6   9       39.19       34.85     16.89 o
   4   6   9        1.89        9.28     16.38 o
   6   6   9       12.25       36.70     19.27 o
 -23   7   9       21.37       20.17     14.83 o
 -21   7   9       34.46       35.46     23.61 o
 -19   7   9      192.46      256.21     19.39 o
 -17   7   9      178.34      191.52     17.26 o
 -15   7   9       31.18       39.23     11.31 o
 -13   7   9        1.75        1.02     12.06 o
 -11   7   9      119.17      119.58     13.81 o
  -9   7   9       77.66       79.29     12.31 o
  -7   7   9      151.42      144.09     15.52 o
  -5   7   9       25.12       20.77     11.67 o
  -3   7   9        6.60       10.02     14.11 o
  -1   7   9      195.52      206.19     25.25 o
   1   7   9      101.58      121.15     21.73 o
   3   7   9       88.55       59.05     30.74 o
   5   7   9      153.36      150.75     26.93 o
 -20   8   9       15.51      -12.05     16.95 o
 -18   8   9       16.43       18.12     11.60 o
 -16   8   9       28.25       17.92     11.95 o
 -14   8   9      636.12      696.89     29.39 o
 -12   8   9     1599.56     1708.22     64.06 o
 -10   8   9      300.91      265.79     24.99 o
  -8   8   9      396.67      364.55     26.00 o
  -6   8   9      340.36      286.74     20.23 o
  -4   8   9        6.97        1.13     11.49 o
  -2   8   9       95.13       91.41     20.50 o
   0   8   9       51.25       59.65     22.92 o
   2   8   9      107.77       92.40     22.31 o
   4   8   9       71.55       41.11     21.04 o
 -19   9   9       59.01       80.80     18.78 o
 -17   9   9        6.63        5.67     14.11 o
 -15   9   9        7.19       -6.40     13.15 o
 -13   9   9        0.04       17.58     11.55 o
 -11   9   9        8.31       16.84     11.50 o
  -9   9   9      155.52      219.97     19.45 o
  -7   9   9      249.84      294.90     21.88 o
  -5   9   9      150.82      177.64     21.34 o
  -3   9   9       73.17       59.17     16.87 o
  -1   9   9       39.59       43.41     21.03 o
   1   9   9       13.36        2.24     17.35 o
 -14  10   9       47.10       39.07     14.59 o
 -12  10   9      204.71      189.31     20.24 o
 -10  10   9      151.62      137.12     19.30 o
  -8  10   9      102.62       96.85     19.63 o
  -6  10   9        0.77       12.74     14.98 o
  -4  10   9       26.31       36.93     16.53 o
 -28   0  10      251.04      272.33     31.32 o
 -26   0  10       49.33       67.56     18.96 o
 -24   0  10      850.18      902.27     42.91 o
 -22   0  10      380.74      537.22     32.41 o
 -20   0  10        5.05       -3.13      7.63 o
 -18   0  10     2232.21     2205.39     46.09 o
 -16   0  10      593.99      517.71     42.06 o
 -14   0  10      213.14      254.23     22.87 o
 -12   0  10     4392.61     4733.80    162.32 o
 -10   0  10     1201.13     1187.90     43.63 o
  -6   0  10       75.60       89.52     22.65 o
  -4   0  10     5949.88     6230.73    111.50 o
  -2   0  10       22.42       15.58      8.37 o
   0   0  10     1044.01     1053.31     66.37 o
   2   0  10      586.44      537.57     34.22 o
   4   0  10      943.15      853.64     41.54 o
   6   0  10      187.53      165.62     23.41 o
   8   0  10       26.85       39.41     18.06 o
  10   0  10       52.39       61.10     17.53 o
 -29   1  10       77.50       90.25     16.24 o
 -27   1  10      164.82      195.00     18.96 o
 -25   1  10       28.00       21.47     10.59 o
 -23   1  10      223.24      199.62     18.86 o
 -21   1  10      743.16      744.35     27.32 o
 -19   1  10     1227.95     1243.90     23.11 o
 -17   1  10     2961.49     3028.74     40.61 o
 -15   1  10     1703.64     1634.69     44.69 o
 -13   1  10      638.03      676.15     44.34 o
 -11   1  10      155.69      172.89     13.23 o
  -9   1  10       46.27       35.81      9.34 o
  -7   1  10      543.31      621.92     30.86 o
  -5   1  10     6045.04     6760.21     83.60 o
  -3   1  10     2703.99     2776.13     41.26 o
  -1   1  10     1190.95     1173.85     24.54 o
   1   1  10      169.50      144.90     13.45 o
   3   1  10      482.66      392.98     35.99 o
   5   1  10       64.80       47.57     11.72 o
   7   1  10       83.27       64.26     12.15 o
   9   1  10       34.15       56.47     18.39 o
 -28   2  10       13.56       16.47     11.93 o
 -26   2  10        3.41       16.75     11.02 o
 -24   2  10       88.04       96.04     13.58 o
 -22   2  10      161.30      126.43     13.46 o
 -20   2  10       95.11       99.15      8.84 o
 -18   2  10      227.40      220.16      9.95 o
 -16   2  10      255.34      216.66     10.66 o
 -14   2  10      164.43      242.22     25.78 o
 -12   2  10      958.17     1188.17     47.25 o
 -10   2  10       74.25       53.02     10.44 o
  -8   2  10        1.21       -3.14      4.92 o
  -6   2  10        5.57       13.59      3.94 o
  -4   2  10        0.14       -1.93      4.39 o
  -2   2  10      177.62      170.08     10.39 o
   0   2  10      262.31      216.17     15.35 o
   2   2  10      788.84      701.93     29.53 o
   4   2  10      259.24      251.72     16.24 o
   6   2  10        1.30        8.28     10.74 o
   8   2  10        0.10      -15.80     12.21 o
 -27   3  10       18.06       18.74     12.02 o
 -25   3  10      130.26      112.97     19.15 o
 -23   3  10      109.01      147.70     15.03 o
 -21   3  10        0.10       -7.48      9.03 o
 -19   3  10      711.71      689.87     22.23 o
 -17   3  10      161.72      139.98      8.32 o
 -15   3  10        6.61       13.94      3.80 o
 -13   3  10       47.73       58.78      7.78 o
 -11   3  10      109.85       95.15      8.25 o
  -9   3  10        3.33        7.11      5.25 o
  -7   3  10       13.05       19.01      4.62 o
  -5   3  10      311.33      307.53     12.04 o
  -3   3  10      408.73      351.54     14.20 o
  -1   3  10       72.47       77.67      8.73 o
   1   3  10     1006.92      936.80     25.75 o
   3   3  10       83.19      128.02     38.95 o
   5   3  10      113.66      102.37     15.99 o
   7   3  10        4.99       -4.33     15.12 o
   9   3  10        4.18        7.27     18.04 o
 -28   4  10       75.70       57.61     17.22 o
 -26   4  10       35.41       37.25     12.94 o
 -24   4  10        0.68        0.91      9.74 o
 -22   4  10       21.49        0.53      9.89 o
 -20   4  10       71.79       97.95     11.75 o
 -18   4  10       15.55       12.17      7.23 o
 -16   4  10       25.62       20.56      6.57 o
 -14   4  10      186.76      207.99      9.87 o
 -12   4  10      663.65      661.32     15.51 o
 -10   4  10      293.07      313.85     11.37 o
  -8   4  10        9.31       20.03      5.29 o
  -6   4  10      203.09      177.12     10.79 o
  -4   4  10      116.96      114.35     10.39 o
  -2   4  10      477.86      528.26     19.11 o
   0   4  10      142.89      146.95     13.87 o
   2   4  10       16.05       22.76     11.26 o
   4   4  10      101.51      119.91     21.70 o
   6   4  10      203.86      228.08     29.24 o
   8   4  10       31.77       34.16     32.36 o
 -27   5  10       62.16       67.49     19.81 o
 -25   5  10       59.81       33.21     16.47 o
 -23   5  10      289.48      308.02     20.56 o
 -21   5  10      158.82      208.73     23.44 o
 -19   5  10      128.83      104.05     11.08 o
 -17   5  10      127.87      114.04     14.94 o
 -15   5  10       34.27       23.39      6.86 o
 -13   5  10       71.00       63.43      7.73 o
 -11   5  10       18.97       13.43      6.16 o
  -9   5  10       92.22       80.78      8.79 o
  -7   5  10      608.23      636.65     19.93 o
  -5   5  10      159.01      208.42     16.74 o
  -3   5  10      149.89      166.72     17.37 o
  -1   5  10      358.40      475.70     38.37 o
   1   5  10      299.63      315.20     29.33 o
   3   5  10      124.93      131.10     22.73 o
   5   5  10       18.15        7.09     41.25 o
   7   5  10       17.95        9.34     19.02 o
 -24   6  10      108.02      107.32     19.45 o
 -22   6  10       41.20       47.72     14.67 o
 -20   6  10        6.54        3.13     17.18 o
 -18   6  10      137.80      145.88     17.83 o
 -16   6  10      767.76      809.30     32.69 o
 -14   6  10      941.41      962.60     49.12 o
 -12   6  10     1003.29      948.79     30.75 o
 -10   6  10     1232.74     1179.53     32.51 o
  -8   6  10      867.42      802.48     40.86 o
  -6   6  10      284.48      245.77     26.98 o
  -4   6  10        3.01       -9.55      9.54 o
  -2   6  10       45.99        5.14     10.84 o
   0   6  10       68.64       64.64     17.49 o
   2   6  10      131.58      134.78     22.79 o
   4   6  10      437.02      514.28     41.43 o
   6   6  10      115.77       93.34     48.54 o
 -23   7  10       74.67      101.80     19.78 o
 -21   7  10      221.22      230.11     23.50 o
 -19   7  10      109.70      155.82     16.55 o
 -17   7  10      197.03      187.03     17.49 o
 -15   7  10      101.65      100.54     16.49 o
 -13   7  10       61.34       79.44     12.99 o
 -11   7  10       22.11        8.77      9.32 o
  -9   7  10       84.81      110.00     13.61 o
  -7   7  10       57.78       68.19     12.05 o
  -5   7  10      491.40      446.98     27.53 o
  -3   7  10      197.17      175.23     23.02 o
  -1   7  10      530.79      557.54     39.62 o
   1   7  10      293.38      270.81     29.87 o
   3   7  10       43.29       85.04     22.41 o
 -22   8  10        1.99       -1.36     14.32 o
 -20   8  10        8.41       -5.13     14.56 o
 -18   8  10      105.34       97.75     15.09 o
 -16   8  10       64.46       76.43     14.35 o
 -14   8  10        3.95       23.09     12.18 o
 -12   8  10      273.73      297.30     21.59 o
 -10   8  10        0.33      -14.64      9.76 o
  -8   8  10        3.58       -4.00     10.25 o
  -6   8  10       53.11       38.47     14.19 o
  -4   8  10        3.34        6.59     12.81 o
  -2   8  10      105.32       84.69     17.10 o
   0   8  10      128.00      137.34     39.37 o
   2   8  10       52.38      103.48     24.58 o
 -19   9  10       89.11       57.54     18.18 o
 -17   9  10        6.07       -1.78     11.56 o
 -15   9  10       10.89        2.80     11.69 o
 -13   9  10      157.35      106.58     15.78 o
 -11   9  10        7.91        4.90     11.53 o
  -9   9  10       14.02        9.07     11.51 o
  -7   9  10       33.27       37.56     15.17 o
  -5   9  10        0.88       -9.76     14.36 o
  -3   9  10        5.96        3.06     13.42 o
  -1   9  10        3.56       18.89     15.35 o
 -12  10  10       48.65       26.52     13.81 o
 -10  10  10       31.21       26.30     13.62 o
  -8  10  10       20.90       -3.76     13.77 o
  -6  10  10       19.34       12.89     15.15 o
 -29   1  11       12.17        8.29     12.14 o
 -27   1  11       25.94       13.84     11.24 o
 -25   1  11       56.09       94.98     13.29 o
 -23   1  11      120.12      121.54     13.40 o
 -21   1  11      464.20      464.40     19.46 o
 -19   1  11      802.66      774.08     16.20 o
 -17   1  11     2379.16     2347.52     73.57 o
 -15   1  11        4.26       -6.46      8.30 o
 -13   1  11      138.13       88.36     11.17 o
 -11   1  11       93.91       59.83     14.48 o
  -9   1  11      406.94      403.77     29.08 o
  -7   1  11      710.78      682.09     17.70 o
  -5   1  11      890.38      883.17     18.46 o
  -3   1  11      755.81      713.65     18.40 o
  -1   1  11      543.63      516.93     22.39 o
   1   1  11      122.56      134.94     14.20 o
   3   1  11        4.89       12.58      9.89 o
   5   1  11       26.19       27.91     10.17 o
   7   1  11        0.56      -10.13      9.54 o
 -28   2  11       79.75       82.77     15.29 o
 -26   2  11      191.90      235.56     31.96 o
 -24   2  11      244.93      220.67     17.47 o
 -22   2  11       35.84       25.43     11.57 o
 -20   2  11        0.44        1.52      5.41 o
 -18   2  11      526.49      525.15     12.30 o
 -16   2  11      531.34      633.59     15.72 o
 -14   2  11      866.36      864.73     31.70 o
 -12   2  11     1421.14     1311.53     72.80 o
 -10   2  11      983.67      983.66     54.79 o
  -8   2  11     1351.16     1371.32     28.62 o
  -6   2  11     1481.83     1356.17     24.86 o
  -4   2  11      384.07      367.49     13.98 o
  -2   2  11      330.71      256.09     13.34 o
   0   2  11      437.06      383.88     20.99 o
   2   2  11      432.58      414.04     22.68 o
   4   2  11      242.65      234.79     16.79 o
   6   2  11      112.85       97.37     17.82 o
   8   2  11      111.49      155.84     22.51 o
 -29   3  11        4.23      -12.31     11.13 o
 -27   3  11        1.21       -8.41     10.56 o
 -25   3  11      121.58       96.43     14.12 o
 -23   3  11       33.12       18.05      9.43 o
 -21   3  11     1017.21      972.50     33.16 o
 -19   3  11      526.55      513.91     15.67 o
 -17   3  11      371.29      331.48     15.46 o
 -15   3  11      160.02      142.34      9.64 o
 -13   3  11      534.92      536.74     23.35 o
 -11   3  11      283.40      291.37     13.38 o
  -9   3  11      236.66      312.23     14.67 o
  -7   3  11     1903.44     1925.65     30.73 o
  -5   3  11     2883.74     2893.27     55.63 o
  -3   3  11     3046.50     3204.72     54.68 o
  -1   3  11      250.52      221.61     14.47 o
   1   3  11      201.46      221.01     15.39 o
   3   3  11        4.01       -6.47     12.07 o
   5   3  11        5.44        3.72     13.13 o
   7   3  11       62.10       46.26     17.95 o
 -28   4  11      121.14      131.98     21.19 o
 -26   4  11      110.19      117.85     16.02 o
 -24   4  11      292.27      301.48     30.90 o
 -22   4  11      125.36      102.11     13.18 o
 -20   4  11       14.17       -3.07     10.04 o
 -18   4  11      237.18      239.53     20.32 o
 -16   4  11      776.51      781.47     20.85 o
 -14   4  11       41.50       43.02      5.79 o
 -12   4  11      896.70      901.20     18.45 o
 -10   4  11     1224.01     1381.31     24.79 o
  -8   4  11      403.64      424.57     16.58 o
  -6   4  11      217.66      271.20     13.84 o
  -4   4  11        4.44       -3.73     11.58 o
  -2   4  11       41.11       52.74     10.70 o
   0   4  11     1318.95     1272.69     49.11 o
   2   4  11      304.63      316.57     25.80 o
   4   4  11      209.32      187.54     36.96 o
   6   4  11       28.51       45.13     20.50 o
 -27   5  11        0.32        6.11     17.12 o
 -25   5  11       22.76        7.52     13.17 o
 -23   5  11       54.97       58.37     12.53 o
 -21   5  11      639.63      608.09     25.42 o
 -19   5  11      617.68      623.96     48.80 o
 -17   5  11      251.68      245.12     16.39 o
 -15   5  11      317.42      309.82     17.48 o
 -13   5  11        0.69        2.03      6.73 o
 -11   5  11       17.08       10.11      6.06 o
  -9   5  11        6.38       -0.25      6.85 o
  -7   5  11      150.14      149.29     15.29 o
  -5   5  11     1376.44     1483.57     43.50 o
  -3   5  11      636.23      659.53     45.63 o
  -1   5  11       28.96       32.63     12.71 o
   1   5  11       35.76       43.03     17.66 o
   3   5  11        6.72       -5.46     15.20 o
   5   5  11        2.00        4.41     17.16 o
 -24   6  11       46.97       39.75     16.07 o
 -22   6  11        1.14        1.54     12.35 o
 -20   6  11      113.48      125.01     15.17 o
 -18   6  11      127.20      152.41     15.59 o
 -16   6  11       68.07       71.77     14.48 o
 -14   6  11        5.66       12.35      9.07 o
 -12   6  11        2.50       -3.91      8.51 o
 -10   6  11       22.34        8.56     10.43 o
  -8   6  11        7.63       -0.58      8.80 o
  -6   6  11       38.59       44.61     12.61 o
  -4   6  11      142.25      116.57     17.52 o
  -2   6  11        0.06        5.96     11.56 o
   0   6  11        9.98        1.76     15.54 o
   2   6  11        2.89        4.04     22.92 o
   4   6  11        0.01       -5.43     15.86 o
 -23   7  11       76.26       91.23     18.47 o
 -21   7  11      134.58      178.37     18.13 o
 -19   7  11        0.33       -9.17     10.32 o
 -17   7  11        2.34      -10.75     10.17 o
 -15   7  11      702.17      720.45     30.75 o
 -13   7  11      270.20      253.64     19.05 o
 -11   7  11        1.79       -9.91     16.03 o
  -9   7  11       15.88        7.17     13.15 o
  -7   7  11       12.46       -5.19     10.96 o
  -5   7  11        3.08       -7.05     10.42 o
  -3   7  11       93.40       99.11     17.11 o
  -1   7  11       72.13       96.58     17.91 o
   1   7  11      135.42      144.26     26.10 o
 -20   8  11      104.10      106.77     15.81 o
 -18   8  11        6.02       -3.35     11.16 o
 -16   8  11      254.56      216.68     20.13 o
 -14   8  11      461.53      504.21     27.36 o
 -12   8  11      340.84      288.03     23.90 o
 -10   8  11      863.83      871.12     32.25 o
  -8   8  11      322.71      319.71     25.56 o
  -6   8  11       80.02      106.36     17.41 o
  -4   8  11        0.15      -15.67     10.44 o
  -2   8  11        0.02       -6.05     12.35 o
   0   8  11       47.02       60.52     17.55 o
 -17   9  11       29.43       39.77     14.29 o
 -15   9  11       45.58       70.63     14.84 o
 -13   9  11       46.00       51.60     14.10 o
 -11   9  11       31.90       18.33     12.21 o
  -9   9  11       68.76       71.41     14.39 o
  -7   9  11      137.99      124.39     19.54 o
  -5   9  11      134.94      175.76     27.19 o
  -3   9  11      119.76      117.43     20.40 o
 -30   0  12      105.10      111.82     25.25 o
 -28   0  12       19.52       -4.24     22.11 o
 -26   0  12      917.89      932.15     71.19 o
 -24   0  12      701.00      600.27     35.61 o
 -22   0  12      431.08      431.02     27.03 o
 -20   0  12     1661.56     1602.23     36.15 o
 -18   0  12     2587.26     2378.23    107.32 o
 -16   0  12      607.83      599.29     33.53 o
 -14   0  12      741.84      714.72     80.35 o
 -12   0  12     4786.64     5386.34    134.39 o
 -10   0  12     5486.50     5779.47    198.99 o
  -8   0  12     9708.80     9324.16    296.07 o
  -6   0  12     2928.33     3144.01     63.70 o
  -4   0  12      255.26      299.67     19.26 o
  -2   0  12        4.47       -1.45     11.63 o
   0   0  12      313.22      291.59     27.04 o
   2   0  12      375.50      332.00     55.55 o
   4   0  12      119.58      144.45     33.44 o
   6   0  12      286.53      332.20     48.00 o
 -29   1  12      131.32      105.53     16.17 o
 -27   1  12       14.64       -6.60      9.98 o
 -25   1  12        9.35       -1.40      8.98 o
 -23   1  12      465.02      419.37     20.92 o
 -21   1  12      919.72      896.55     25.19 o
 -19   1  12     6845.16     6860.91    107.53 o
 -17   1  12      107.18      115.79     15.41 o
 -15   1  12     1082.20     1134.89     49.01 o
 -13   1  12     1440.89     1323.78     40.86 o
 -11   1  12      606.72      535.12     27.38 o
  -9   1  12     1708.38     1823.10     61.34 o
  -7   1  12     3451.13     3652.31     49.32 o
  -5   1  12     4634.52     4585.67     63.01 o
  -3   1  12     1872.35     1702.92     39.84 o
  -1   1  12      270.58      264.56     18.15 o
   1   1  12      103.44      126.89     14.48 o
   3   1  12       51.86       43.81     12.29 o
   5   1  12        3.15        8.57     10.56 o
 -28   2  12       11.49        2.21     11.45 o
 -26   2  12       68.89       46.09     12.03 o
 -24   2  12        0.21       -4.66      8.72 o
 -22   2  12       10.88       20.14      8.71 o
 -20   2  12      135.47      136.06     12.98 o
 -18   2  12        5.56        1.14      5.35 o
 -16   2  12       94.98       84.97     14.09 o
 -14   2  12       33.01       74.78     30.20 o
 -12   2  12      509.49      537.66     27.48 o
 -10   2  12      626.84      569.26     27.30 o
  -8   2  12     1912.46     1690.68     39.23 o
  -6   2  12      326.15      293.85     12.30 o
  -4   2  12      218.52      206.29     15.31 o
  -2   2  12      303.28      270.29     17.87 o
   0   2  12      828.75      759.04     32.60 o
   2   2  12      213.94      187.28     15.52 o
   4   2  12       69.97       71.08     12.52 o
   6   2  12       80.56       53.70     27.91 o
 -29   3  12        2.97        3.49     11.42 o
 -27   3  12        0.62       -6.36     10.47 o
 -25   3  12       66.21       35.41     11.19 o
 -23   3  12       11.08       17.76      9.35 o
 -21   3  12      157.12      158.43     13.47 o
 -19   3  12       91.86       85.25      7.78 o
 -17   3  12       88.63      105.66     11.38 o
 -15   3  12        0.11       -4.97      5.40 o
 -13   3  12      369.67      404.43     15.33 o
 -11   3  12       26.98       20.76      6.37 o
  -9   3  12        1.56        0.82      4.75 o
  -7   3  12      145.66      157.27      9.52 o
  -5   3  12     1401.51     1360.16     34.38 o
  -3   3  12       40.25        8.02      7.88 o
  -1   3  12        2.42        4.90      8.36 o
   1   3  12        9.93       -1.73      9.89 o
   3   3  12       52.45       42.60     18.80 o
   5   3  12       29.18       26.17     15.26 o
 -28   4  12       19.86       20.42     14.17 o
 -26   4  12       25.97       38.54     12.35 o
 -24   4  12       55.94       48.99     14.63 o
 -22   4  12       55.58       71.31     11.78 o
 -20   4  12       68.51       69.41     10.25 o
 -18   4  12       31.23       27.15      7.57 o
 -16   4  12      380.06      384.69     13.71 o
 -14   4  12      482.64      504.21     14.23 o
 -12   4  12      272.72      286.99     11.04 o
 -10   4  12       93.49       80.32      7.40 o
  -8   4  12       14.56       18.01      7.49 o
  -6   4  12      487.79      399.24     23.56 o
  -4   4  12      225.79      180.41     15.18 o
  -2   4  12        0.43       11.34      9.67 o
   0   4  12       20.78        8.09     10.35 o
   2   4  12        4.63       19.65     13.76 o
   4   4  12       40.62       53.13     16.77 o
 -27   5  12       28.89       14.65     14.48 o
 -25   5  12       72.82       59.00     16.23 o
 -23   5  12      152.06      158.06     16.91 o
 -21   5  12       71.37       69.19     10.86 o
 -19   5  12      232.50      216.50     16.24 o
 -17   5  12      210.35      213.67     21.75 o
 -15   5  12      342.64      370.48     18.58 o
 -13   5  12       85.45       59.68      9.69 o
 -11   5  12       10.57       25.61     11.75 o
  -9   5  12      232.50      210.64     16.27 o
  -7   5  12        0.14       -6.78      9.62 o
  -5   5  12      439.53      397.60     25.50 o
  -3   5  12       98.90       92.11     15.83 o
  -1   5  12      189.61      156.91     19.71 o
   1   5  12      249.39      244.56     32.60 o
   3   5  12      164.76      154.52     22.10 o
 -26   6  12      290.68      331.15     28.99 o
 -24   6  12      201.64      228.32     24.24 o
 -22   6  12      237.57      212.00     22.21 o
 -20   6  12        0.93       -1.30     10.51 o
 -18   6  12       11.40       -2.90      9.41 o
 -16   6  12      695.91      715.29     28.33 o
 -14   6  12      877.48      987.72     31.21 o
 -12   6  12      980.49     1067.87     32.13 o
 -10   6  12      850.07      807.18     27.88 o
  -8   6  12      503.89      510.38     27.16 o
  -6   6  12       19.62       15.30     11.54 o
  -4   6  12       97.01      100.09     17.85 o
  -2   6  12       38.65       42.08     14.74 o
   0   6  12        4.53       20.15     13.93 o
   2   6  12       15.21       31.95     15.76 o
 -23   7  12      200.64      173.76     21.93 o
 -21   7  12       66.31       73.07     15.80 o
 -19   7  12      806.85      841.24     31.46 o
 -17   7  12       95.45       90.66     14.76 o
 -15   7  12      453.72      447.58     24.97 o
 -13   7  12       90.35       54.42     12.54 o
 -11   7  12       18.32        8.38     10.13 o
  -9   7  12       20.68       50.45     16.21 o
  -7   7  12       33.38       31.94     12.84 o
  -5   7  12      136.48      137.43     18.70 o
  -3   7  12      275.63      265.69     47.37 o
  -1   7  12      171.12      181.47     22.67 o
 -20   8  12      182.44      177.45     18.79 o
 -18   8  12        1.25        4.40     11.60 o
 -16   8  12      274.08      293.68     34.95 o
 -14   8  12      208.97      208.76     22.01 o
 -12   8  12      128.04      122.76     16.17 o
 -10   8  12        2.32       15.82     11.82 o
  -8   8  12        7.92       10.94     12.93 o
  -6   8  12        5.14        4.09     12.11 o
  -4   8  12       12.45        7.93     13.85 o
  -2   8  12        0.18        2.78     13.96 o
 -17   9  12       66.22       64.15     15.49 o
 -15   9  12       59.31       62.12     25.38 o
 -13   9  12       20.83       36.75     13.60 o
 -11   9  12        0.07       12.32     11.88 o
  -9   9  12        9.70      -18.28     12.28 o
  -7   9  12        0.18       -4.33     12.89 o
 -29   1  13        0.87        0.94     11.07 o
 -27   1  13        9.66       23.89     11.23 o
 -25   1  13        6.20        5.05      9.09 o
 -23   1  13       15.62       16.35     11.36 o
 -21   1  13      834.99      801.77     30.83 o
 -19   1  13      510.71      507.66     39.10 o
 -17   1  13     1407.09     1546.59     48.04 o
 -15   1  13     1036.56     1115.57     33.65 o
 -13   1  13      350.55      346.41     24.36 o
 -11   1  13      148.52      118.56     20.55 o
  -9   1  13        2.57       10.72      7.33 o
  -7   1  13       19.81       14.93      5.79 o
  -5   1  13        1.66       -0.48      8.48 o
  -3   1  13      400.41      413.50     23.70 o
  -1   1  13      134.17      100.52     13.70 o
   1   1  13       88.99       60.96     15.65 o
   3   1  13       34.27       24.88     12.18 o
 -28   2  13      290.34      334.30     23.65 o
 -26   2  13      393.21      416.15     24.41 o
 -24   2  13      214.40      222.17     18.84 o
 -22   2  13      203.61      196.12     13.99 o
 -20   2  13      618.11      604.44     26.78 o
 -18   2  13        3.13      -11.05     12.14 o
 -16   2  13      143.41      185.90     19.27 o
 -14   2  13     1789.52     2114.47     72.06 o
 -12   2  13     1214.28     1279.17     69.57 o
 -10   2  13      569.04      601.07     23.52 o
  -8   2  13      731.69      763.86     19.85 o
  -6   2  13     2035.05     1998.02     49.58 o
  -4   2  13       76.63       45.34     10.58 o
  -2   2  13      149.92      100.37     13.17 o
   0   2  13       40.27       24.53     11.26 o
   2   2  13       63.80       37.48     10.84 o
   4   2  13      153.40      174.89     19.27 o
 -29   3  13        4.96       -6.66     11.75 o
 -27   3  13       13.33        0.59     10.51 o
 -25   3  13        0.22       -5.63      9.12 o
 -23   3  13      639.27      627.04     24.90 o
 -21   3  13      597.14      604.05     21.41 o
 -19   3  13      856.93      904.10     41.07 o
 -17   3  13     1993.77     2180.77     43.68 o
 -15   3  13      139.78      104.32      9.32 o
 -13   3  13      429.69      391.76     16.80 o
 -11   3  13        0.53       -6.69      6.68 o
  -9   3  13       77.44       59.07      7.11 o
  -7   3  13     1592.96     1616.11     37.67 o
  -5   3  13      128.21      130.22     19.07 o
  -3   3  13      942.87      983.32     27.41 o
  -1   3  13      586.21      569.04     23.65 o
   1   3  13      162.32      152.31     17.10 o
   3   3  13       44.08       49.81     17.21 o
 -28   4  13      186.70      214.93     20.53 o
 -26   4  13      228.00      221.59     19.44 o
 -24   4  13       23.76       13.42     13.72 o
 -22   4  13      462.39      420.73     23.82 o
 -20   4  13        4.66        7.04      7.23 o
 -18   4  13       30.78       31.44      8.02 o
 -16   4  13      104.84      104.69      8.13 o
 -14   4  13      783.32      813.39     19.11 o
 -12   4  13      602.22      564.60     18.76 o
 -10   4  13     1338.05     1291.92     36.09 o
  -8   4  13      416.20      375.96     29.22 o
  -6   4  13     2172.82     2161.73     55.80 o
  -4   4  13        8.06       32.81     10.79 o
  -2   4  13       28.45       22.58     11.06 o
   0   4  13       28.10       23.35     13.80 o
   2   4  13       31.20       24.16     24.94 o
 -27   5  13       19.00        7.27     14.72 o
 -25   5  13        1.30       -9.70     12.74 o
 -23   5  13      329.34      324.40     21.56 o
 -21   5  13      291.23      272.50     18.84 o
 -19   5  13      464.12      410.23     21.00 o
 -17   5  13      381.00      377.07     19.64 o
 -15   5  13      108.74       89.40     11.13 o
 -13   5  13      980.90     1019.40     29.70 o
 -11   5  13      571.00      554.69     22.83 o
  -9   5  13       12.86        4.40     10.00 o
  -7   5  13      762.48      692.97     30.63 o
  -5   5  13       28.74       -1.89     11.27 o
  -3   5  13      135.68      135.41     18.06 o
  -1   5  13       14.82       21.11     13.66 o
   1   5  13       41.10       40.33     16.04 o
 -24   6  13        0.87      -15.64     12.31 o
 -22   6  13       25.00       28.70     12.31 o
 -20   6  13       11.23       12.08     10.70 o
 -18   6  13      116.10      133.80     15.22 o
 -16   6  13       53.33       71.05     13.23 o
 -14   6  13       41.03       34.02     10.95 o
 -12   6  13        3.13        7.26      9.13 o
 -10   6  13       45.50       38.61     13.00 o
  -8   6  13      417.37      388.94     38.92 o
  -6   6  13      201.48      167.47     19.30 o
  -4   6  13        2.32      -15.17     11.18 o
  -2   6  13        2.03       13.38     13.98 o
   0   6  13       11.20       25.09     15.32 o
 -23   7  13       11.95       22.54     12.99 o
 -21   7  13        4.37      -16.61     11.91 o
 -19   7  13       69.05       71.13     22.01 o
 -17   7  13      604.31      605.64     28.72 o
 -15   7  13       71.17       54.31     12.82 o
 -13   7  13        2.73       -0.08     10.25 o
 -11   7  13        0.54       -0.87     10.23 o
  -9   7  13       80.85       82.82     15.54 o
  -7   7  13        7.33       -3.39     12.14 o
  -5   7  13        3.94       13.45     15.88 o
  -3   7  13       16.76       20.06     20.36 o
 -20   8  13       47.35       38.59     14.46 o
 -18   8  13       93.75      107.72     16.93 o
 -16   8  13       38.09       56.30     14.29 o
 -14   8  13      264.02      281.09     22.25 o
 -12   8  13      451.19      427.47     26.55 o
 -10   8  13      182.50      176.10     21.49 o
  -8   8  13       32.84       50.76     15.02 o
  -6   8  13       80.42       84.40     17.85 o
 -13   9  13       12.30        4.69     12.18 o
 -11   9  13        0.35       -4.18     13.56 o
 -30   0  14       89.31       91.44     23.34 o
 -28   0  14      280.19      311.13     48.00 o
 -26   0  14      517.97      439.83     33.11 o
 -24   0  14       90.17      118.63     26.42 o
 -22   0  14      386.29      307.17     19.41 o
 -20   0  14     1817.56     1675.01     92.76 o
 -18   0  14       27.82        3.51     14.11 o
 -16   0  14      803.57      915.39     63.37 o
 -14   0  14      800.74      798.14     57.16 o
 -12   0  14      492.01      511.78     53.39 o
 -10   0  14     4335.65     4422.10    168.26 o
  -8   0  14     3633.65     3617.91    129.97 o
  -6   0  14     1564.58     1423.15     53.12 o
  -4   0  14      674.61      656.06     36.69 o
  -2   0  14        0.03       11.64     18.07 o
   0   0  14        7.76       18.59     16.18 o
   2   0  14        2.65       -6.65     20.22 o
 -29   1  14       50.84       47.68     13.78 o
 -27   1  14       55.61       46.00     19.15 o
 -25   1  14        0.34       -7.92      7.99 o
 -23   1  14      584.51      588.19     35.73 o
 -21   1  14     1032.83     1078.62     51.06 o
 -19   1  14        5.68        4.09     10.78 o
 -17   1  14       35.44        8.13     11.13 o
 -15   1  14      580.37      587.12     32.86 o
 -13   1  14     2057.60     2162.50     72.26 o
 -11   1  14      542.82      567.47     39.64 o
  -9   1  14      357.72      358.94     11.62 o
  -7   1  14       63.14       83.79     11.09 o
  -5   1  14      428.72      407.91     21.15 o
  -3   1  14       20.33       -5.19      8.90 o
  -1   1  14      149.29      158.41     16.45 o
   1   1  14       91.14      120.00     16.30 o
 -28   2  14       23.63       24.35     11.93 o
 -26   2  14       19.72       24.32     10.46 o
 -24   2  14        9.87        0.55      9.03 o
 -22   2  14       15.73       22.42      7.56 o
 -20   2  14       77.97       59.11      9.45 o
 -18   2  14      334.82      316.86     28.80 o
 -16   2  14      252.91      275.31     55.01 o
 -14   2  14      200.72      239.93     44.49 o
 -12   2  14        0.31      -12.73     11.80 o
 -10   2  14      470.99      524.99     45.44 o
  -8   2  14      697.39      654.38     22.61 o
  -6   2  14      616.84      568.66     23.44 o
  -4   2  14        6.39       -1.24      8.99 o
  -2   2  14        6.49        2.23      9.66 o
   0   2  14        1.78      -18.37     12.53 o
   2   2  14        0.74       13.51     12.43 o
 -29   3  14        0.31       -4.95     11.26 o
 -27   3  14        3.37       11.83     11.26 o
 -25   3  14       62.35       71.24     21.89 o
 -23   3  14        0.01      -10.84      7.70 o
 -21   3  14       57.25       57.09      8.21 o
 -19   3  14      133.31      152.63     13.86 o
 -17   3  14      148.96      143.54     14.16 o
 -15   3  14        6.82       12.42     11.95 o
 -13   3  14      100.46      119.08     19.81 o
 -11   3  14        0.87       -1.71      5.79 o
  -9   3  14       41.57       22.74      8.55 o
  -7   3  14       22.23       25.54     12.61 o
  -5   3  14      381.54      376.41     26.22 o
  -3   3  14        7.34       14.37      8.82 o
  -1   3  14        7.40       11.15      9.47 o
   1   3  14        0.20       13.12     14.83 o
 -28   4  14       64.77       67.78     14.81 o
 -26   4  14      173.62      189.57     21.56 o
 -24   4  14      254.00      253.23     18.97 o
 -22   4  14       52.85       54.83      9.93 o
 -20   4  14       71.47       68.96      9.95 o
 -18   4  14      596.25      639.97     31.84 o
 -16   4  14      793.67      782.71     22.65 o
 -14   4  14      323.67      294.24     15.41 o
 -12   4  14      196.96      213.63     14.34 o
 -10   4  14      189.95      191.52     13.24 o
  -8   4  14        7.19       17.71     13.87 o
  -6   4  14        1.54       -4.44     10.87 o
  -4   4  14        3.16       -6.02     10.59 o
  -2   4  14       18.81       -7.24     15.82 o
   0   4  14       69.42       74.97     21.61 o
 -27   5  14       30.52       37.51     16.37 o
 -25   5  14       17.07       14.41     13.25 o
 -23   5  14       29.79       29.63     12.92 o
 -21   5  14      326.16      334.62     20.25 o
 -19   5  14      843.95      906.92     28.88 o
 -17   5  14      442.19      428.49     20.67 o
 -15   5  14      304.50      356.72     18.96 o
 -13   5  14       35.88       47.91     10.37 o
 -11   5  14       51.98       41.24     11.67 o
  -9   5  14        1.99       -1.23     10.20 o
  -7   5  14      218.77      199.26     19.96 o
  -5   5  14      351.23      310.00     24.82 o
  -3   5  14      264.95      273.43     25.26 o
  -1   5  14      185.54      183.95     23.23 o
 -24   6  14      687.91      716.94     36.97 o
 -22   6  14      297.14      312.99     22.02 o
 -20   6  14       65.79       53.86     12.75 o
 -18   6  14        9.06       13.41     10.57 o
 -16   6  14      192.35      196.31     19.23 o
 -14   6  14      451.32      445.66     23.07 o
 -12   6  14      579.68      579.28     32.49 o
 -10   6  14      330.14      424.33     27.16 o
  -8   6  14      180.54      205.86     20.97 o
  -6   6  14      129.34      137.13     19.17 o
  -4   6  14       60.73       38.50     15.30 o
  -2   6  14        4.92       -6.71     13.73 o
 -23   7  14       48.52       42.80     14.46 o
 -21   7  14      352.41      388.35     25.47 o
 -19   7  14      263.97      277.17     21.79 o
 -17   7  14      781.47      806.57     32.89 o
 -15   7  14      409.23      405.64     24.87 o
 -13   7  14      285.38      332.85     23.12 o
 -11   7  14        1.15       12.24     12.33 o
  -9   7  14        0.02        1.86     12.64 o
  -7   7  14       94.41       82.84     17.24 o
  -5   7  14      125.71      108.61     19.43 o
 -18   8  14      108.15      110.63     16.93 o
 -16   8  14      103.20      156.72     18.55 o
 -14   8  14      184.79      212.52     20.14 o
 -12   8  14       68.92       89.62     18.84 o
 -10   8  14      136.56      128.43     19.67 o
  -8   8  14        0.03      -18.45     12.30 o
 -29   1  15       56.44       67.45     14.14 o
 -27   1  15       12.87       12.77     10.06 o
 -25   1  15        0.01        6.15      8.43 o
 -23   1  15      178.78      177.49     19.81 o
 -21   1  15       28.30       36.88     16.56 o
 -19   1  15       33.48       42.46     13.58 o
 -17   1  15      268.31      254.18     32.69 o
 -15   1  15     1255.36     1320.10     58.61 o
 -13   1  15      298.40      334.27     31.62 o
 -11   1  15       51.80       43.58     10.27 o
  -9   1  15        1.48       -9.12      7.53 o
  -7   1  15       21.48        6.53      9.01 o
  -5   1  15        1.57       -7.56      8.54 o
  -3   1  15        0.09       12.53     10.20 o
  -1   1  15       35.23       36.13     12.13 o
 -28   2  15      116.11      174.74     17.74 o
 -26   2  15      196.21      166.80     15.87 o
 -24   2  15       40.24       52.96     10.04 o
 -22   2  15      225.96      226.59     18.96 o
 -20   2  15      208.53      184.90     21.17 o
 -18   2  15      248.80      341.47     34.43 o
 -16   2  15       91.61      145.65     27.23 o
 -14   2  15       23.78       49.41     23.73 o
 -12   2  15      956.24     1021.74     46.06 o
 -10   2  15     1113.66     1097.16     28.43 o
  -8   2  15      248.16      276.70     17.55 o
  -6   2  15       65.20      112.65     13.57 o
  -4   2  15       42.27       57.35     12.41 o
  -2   2  15       14.27       13.68     13.66 o
   0   2  15        3.18        3.47     11.51 o
 -29   3  15      154.54      147.11     17.98 o
 -27   3  15       19.57       15.04     11.83 o
 -25   3  15       53.70       86.23     17.12 o
 -23   3  15      127.85      143.46     12.91 o
 -21   3  15      173.87      178.59     19.85 o
 -19   3  15       19.52       19.57      9.75 o
 -17   3  15      302.87      354.91     20.45 o
 -15   3  15      986.76      976.39     33.11 o
 -13   3  15      253.57      252.76     24.54 o
 -11   3  15        1.07        6.80      7.82 o
  -9   3  15      408.56      473.01     21.74 o
  -7   3  15       48.17       29.49     10.96 o
  -5   3  15      274.89      243.53     22.75 o
  -3   3  15      113.28      168.00     15.45 o
  -1   3  15      137.90      166.93     19.30 o
 -28   4  15        8.25       29.63     13.12 o
 -26   4  15      136.85      168.70     17.43 o
 -24   4  15       99.58      120.79     14.26 o
 -22   4  15       11.53       17.38      8.76 o
 -20   4  15      255.71      249.43     15.17 o
 -18   4  15       30.16       28.85      9.81 o
 -16   4  15       12.53       13.27      6.71 o
 -14   4  15       19.80       20.82      8.27 o
 -12   4  15      169.68      198.83     12.79 o
 -10   4  15      346.69      296.96     17.09 o
  -8   4  15     1007.19      995.45     36.84 o
  -6   4  15        0.25       -5.51     11.86 o
  -4   4  15       12.00       19.81     11.23 o
  -2   4  15        0.00       10.30     14.28 o
 -25   5  15       17.92       22.34     13.79 o
 -23   5  15       44.75       67.49     13.08 o
 -21   5  15       88.48       99.36     13.45 o
 -19   5  15        8.06       13.28      9.83 o
 -17   5  15       44.09       68.34     14.63 o
 -15   5  15      144.09      111.17     12.72 o
 -13   5  15      137.69      116.62     13.57 o
 -11   5  15        0.54       -9.45     13.16 o
  -9   5  15        5.16       10.77     11.76 o
  -7   5  15       24.16        8.28     12.31 o
  -5   5  15       14.04       14.61     13.52 o
  -3   5  15        7.36        0.75     14.59 o
 -24   6  15        3.64      -14.43     10.90 o
 -22   6  15       54.81       30.60     13.05 o
 -20   6  15        1.08      -14.53      9.69 o
 -18   6  15        1.67       -1.72      9.99 o
 -16   6  15       12.57        2.02      9.61 o
 -14   6  15       96.04      125.61     14.91 o
 -12   6  15       36.52       45.24     16.00 o
 -10   6  15       42.30       40.89     18.84 o
  -8   6  15       16.55        9.68     13.08 o
  -6   6  15        0.03       -5.36     14.74 o
 -21   7  15       62.96       50.59     14.46 o
 -19   7  15      160.48      162.69     18.32 o
 -17   7  15       93.49       85.25     15.50 o
 -15   7  15       97.13       67.26     14.57 o
 -13   7  15      163.17      175.13     21.26 o
 -11   7  15      120.30      140.85     33.17 o
  -9   7  15        5.15        5.65     13.07 o
  -7   7  15        6.01        8.73     14.00 o
 -16   8  15       51.63       33.87     13.78 o
 -14   8  15      113.11      105.58     17.98 o
 -30   0  16      112.52       81.23     21.10 o
 -28   0  16      227.15      255.16     39.91 o
 -26   0  16       87.17       71.30     22.92 o
 -24   0  16     1796.15     1793.11    104.08 o
 -22   0  16      265.20      357.00     50.69 o
 -20   0  16      320.06      325.73     48.00 o
 -18   0  16       24.33       10.65     22.65 o
 -16   0  16        8.15       -6.47     21.03 o
 -14   0  16      663.27      662.24     64.17 o
 -12   0  16      833.42      724.25     66.33 o
 -10   0  16      560.77      555.43     43.95 o
  -8   0  16      415.30      482.98     38.29 o
  -6   0  16      103.07      115.74     22.11 o
  -4   0  16       19.56       38.97     16.71 o
  -2   0  16       85.02       64.59     20.65 o
 -29   1  16       20.37       19.92     11.88 o
 -27   1  16        2.49        0.65      9.24 o
 -25   1  16     1037.00      950.62     48.96 o
 -23   1  16        2.22       21.48     16.34 o
 -21   1  16      140.25      141.15     19.65 o
 -19   1  16      381.79      424.74     30.39 o
 -17   1  16      859.78      882.02     39.08 o
 -15   1  16       45.79       58.68     18.49 o
 -13   1  16        0.71       -2.16     14.83 o
 -11   1  16      117.83      138.81     13.70 o
  -9   1  16       82.59      110.02     12.58 o
  -7   1  16       19.85       44.07     11.21 o
  -5   1  16       24.51       28.65     11.24 o
  -3   1  16       58.75       66.10     14.22 o
 -28   2  16       11.49       -0.42     10.47 o
 -26   2  16        1.40      -10.57      8.90 o
 -24   2  16       29.39       27.85      8.35 o
 -22   2  16        6.26        6.13      8.26 o
 -20   2  16        0.64       -8.56     16.16 o
 -18   2  16       47.68       43.14     18.11 o
 -16   2  16        3.33       31.62     18.29 o
 -14   2  16      345.96      370.46     34.38 o
 -12   2  16      326.70      360.17     39.26 o
 -10   2  16      839.97      871.54     27.07 o
  -8   2  16       76.69       79.99     17.20 o
  -6   2  16       23.38        2.15     12.38 o
  -4   2  16        0.02       -2.71     10.71 o
  -2   2  16       15.72       25.40     15.57 o
 -27   3  16      176.13      157.52     16.74 o
 -25   3  16      175.08      188.95     19.85 o
 -23   3  16      148.46      141.85     15.80 o
 -21   3  16        0.97        4.37     12.57 o
 -19   3  16      256.41      275.84     19.64 o
 -17   3  16       34.76       41.13     11.08 o
 -15   3  16        8.97       18.66     10.20 o
 -13   3  16       13.88       20.46     13.64 o
 -11   3  16      405.86      433.58     20.30 o
  -9   3  16       30.50       29.05     10.66 o
  -7   3  16        0.25      -16.69     11.68 o
  -5   3  16        1.68       -6.32     11.23 o
  -3   3  16       30.12       33.24     11.39 o
 -26   4  16        9.50       13.68     11.26 o
 -24   4  16      114.60       95.31     16.58 o
 -22   4  16       76.95       83.33     14.25 o
 -20   4  16       14.88       17.19     10.29 o
 -18   4  16        2.81       -3.86     13.96 o
 -16   4  16      101.67      110.28     10.69 o
 -14   4  16      232.00      211.14     12.90 o
 -12   4  16        0.55       15.07      8.60 o
 -10   4  16        0.67        4.76      9.66 o
  -8   4  16      100.55      116.42     17.30 o
  -6   4  16      155.62      150.06     18.41 o
  -4   4  16       22.94       49.09     35.47 o
 -25   5  16       81.96       80.96     32.78 o
 -23   5  16        3.93        5.86     10.67 o
 -21   5  16      165.62      184.13     16.03 o
 -19   5  16      412.39      424.97     21.74 o
 -17   5  16      444.06      416.43     21.33 o
 -15   5  16      234.65      252.15     19.23 o
 -13   5  16      483.80      400.54     43.57 o
 -11   5  16       10.26       12.29     11.81 o
  -9   5  16        1.88        3.48     12.38 o
  -7   5  16       54.02       54.36     15.84 o
  -5   5  16      181.41      218.38     32.00 o
 -24   6  16      322.71      306.91     31.37 o
 -22   6  16      181.40      159.95     17.36 o
 -20   6  16      183.18      182.50     17.48 o
 -18   6  16       35.85       26.32     11.39 o
 -16   6  16        1.41       17.80     12.14 o
 -14   6  16       89.39       77.78     24.94 o
 -12   6  16       44.82       67.40     15.64 o
 -10   6  16      262.28      291.68     24.63 o
  -8   6  16      228.42      269.45     46.10 o
 -19   7  16      171.32      149.53     18.45 o
 -17   7  16      344.60      324.69     23.46 o
 -15   7  16      314.37      319.54     23.34 o
 -13   7  16      249.43      239.67     34.39 o
 -11   7  16       56.49       32.59     15.30 o
 -29   1  17      108.43      111.89     15.05 o
 -27   1  17        0.17        3.58      9.19 o
 -25   1  17       14.38        5.70     10.75 o
 -23   1  17       12.55        4.35     16.12 o
 -21   1  17       69.19       72.23     17.80 o
 -19   1  17      124.62      122.11     27.23 o
 -17   1  17      183.60      163.74     26.69 o
 -15   1  17       75.86       68.97     20.20 o
 -13   1  17      152.48      140.87     14.41 o
 -11   1  17      153.29      134.42     13.29 o
  -9   1  17        5.71       16.88     10.10 o
  -7   1  17        0.57       -5.11      9.76 o
  -5   1  17        2.47       -0.63     10.74 o
 -28   2  17       42.36       34.75     11.62 o
 -26   2  17      393.63      371.50     19.52 o
 -24   2  17      271.59      279.99     21.02 o
 -22   2  17      329.29      422.08     32.48 o
 -20   2  17       29.24        8.52     16.66 o
 -18   2  17       20.54        2.91     19.41 o
 -16   2  17        0.51       -0.54     22.65 o
 -14   2  17      110.93      120.50     14.84 o
 -12   2  17      873.74      975.35     28.02 o
 -10   2  17      207.14      219.16     17.24 o
  -8   2  17      374.98      386.07     22.91 o
  -6   2  17      114.70      114.34     15.59 o
 -27   3  17        0.08       -9.92      9.77 o
 -25   3  17       19.43       28.86      9.69 o
 -23   3  17      300.01      320.80     24.25 o
 -21   3  17       83.24       85.94     18.39 o
 -19   3  17      743.55      859.58     72.70 o
 -17   3  17      684.42      711.70     31.97 o
 -15   3  17      599.87      721.88     55.01 o
 -13   3  17        0.09       -1.84     10.98 o
 -11   3  17      115.60       94.44     13.30 o
  -9   3  17       36.83       11.01     17.11 o
  -7   3  17       82.80       58.15     13.65 o
 -26   4  17       83.64       98.33     15.75 o
 -24   4  17       74.28       88.17     15.33 o
 -22   4  17      448.75      483.36     37.28 o
 -20   4  17       19.54       31.76     13.93 o
 -18   4  17       36.34       26.50     15.24 o
 -16   4  17       58.41       78.17     11.63 o
 -14   4  17       81.87      119.45     16.74 o
 -12   4  17     1295.91     1305.20     34.32 o
 -10   4  17      258.99      289.47     19.41 o
  -8   4  17      106.23      112.93     18.95 o
 -25   5  17        7.24        3.32     11.36 o
 -23   5  17       10.31        6.31     10.06 o
 -21   5  17        3.93       -3.15      9.51 o
 -19   5  17      174.76      145.00     16.35 o
 -17   5  17      321.93      365.15     21.46 o
 -15   5  17      175.68      184.63     18.58 o
 -13   5  17       20.34       25.57     14.80 o
 -11   5  17       31.59       10.85     12.43 o
  -9   5  17        0.58        1.37     12.98 o
 -22   6  17        2.83       -3.42     11.45 o
 -20   6  17        6.41       -5.22     10.92 o
 -18   6  17       29.69       31.64     11.71 o
 -16   6  17       24.89       38.50     12.23 o
 -14   6  17       40.55       34.96     14.06 o
 -12   6  17       92.82       65.24     26.31 o
 -28   0  18      124.50      145.17     22.38 o
 -26   0  18     1134.12     1265.15     92.76 o
 -24   0  18      299.24      374.80     56.09 o
 -22   0  18      564.32      498.83     63.10 o
 -20   0  18      577.69      470.79     58.78 o
 -18   0  18      889.66      947.52     72.80 o
 -16   0  18       76.53      115.41     35.59 o
 -14   0  18      217.26      132.12     36.13 o
 -12   0  18      192.44      185.83     29.39 o
 -10   0  18      333.17      354.08     30.74 o
  -8   0  18       51.67       66.61     31.82 o
 -27   1  18       52.92       56.90     22.18 o
 -25   1  18       28.08       -2.32     17.20 o
 -23   1  18       16.86       25.73     19.95 o
 -21   1  18      193.25      185.55     29.15 o
 -19   1  18      595.65      777.64     73.88 o
 -17   1  18      181.58      198.52     29.35 o
 -15   1  18      346.34      361.70     44.22 o
 -13   1  18      126.76      142.98     13.15 o
 -11   1  18       29.14       38.45     10.82 o
  -9   1  18      125.25      142.58     17.36 o
  -7   1  18       11.16       13.44     14.17 o
 -28   2  18       29.20       22.99     10.73 o
 -26   2  18      158.37      191.07     19.82 o
 -24   2  18      186.21      215.26     18.05 o
 -22   2  18       93.17      165.62     41.52 o
 -20   2  18       82.44       74.29     35.32 o
 -18   2  18       23.72       -4.31     24.81 o
 -16   2  18       59.05       51.83     11.94 o
 -14   2  18      202.29      174.86     21.07 o
 -12   2  18      369.28      342.37     20.15 o
 -10   2  18       40.71       46.87     12.53 o
  -8   2  18        5.45       10.79     11.47 o
 -27   3  18       32.65       35.12     11.46 o
 -25   3  18       15.46       -5.90     14.13 o
 -23   3  18        3.69        5.36     11.58 o
 -21   3  18        1.92        3.25     11.26 o
 -19   3  18       19.82       35.81     12.91 o
 -17   3  18        0.12       12.74     13.66 o
 -15   3  18       54.58       68.68     14.28 o
 -13   3  18      113.66      112.23     14.62 o
 -11   3  18       12.10       -3.06     11.83 o
  -9   3  18        4.67        4.37     14.71 o
 -24   4  18       11.92       19.21      9.92 o
 -22   4  18        1.18       -3.15     14.85 o
 -20   4  18        1.95       -4.85     12.41 o
 -18   4  18        3.82       -6.38     13.20 o
 -16   4  18        3.16        0.40      8.29 o
 -14   4  18        3.52       -2.09      9.03 o
 -12   4  18        0.97       18.98     10.71 o
 -10   4  18      175.61      144.83     23.06 o
 -23   5  18       14.04       15.25     10.75 o
 -21   5  18      152.61      212.64     17.16 o
 -19   5  18      152.48      214.54     19.74 o
 -17   5  18      305.65      349.98     48.30 o
 -15   5  18      322.81      345.81     24.53 o
 -13   5  18      215.19      253.54     33.54 o
 -27   1  19       87.63      109.45     38.56 o
 -25   1  19       27.47       19.39     19.73 o
 -23   1  19       19.62       14.22     19.06 o
 -21   1  19       21.60      -24.27     22.65 o
 -19   1  19       11.56       25.14     22.92 o
 -17   1  19       73.48       59.86     22.12 o
 -15   1  19      177.75      163.49     17.06 o
 -13   1  19       75.32       87.16     12.69 o
 -11   1  19       45.99       30.13     11.94 o
 -26   2  19      132.73      185.87     32.17 o
 -24   2  19      188.00      138.95     28.91 o
 -22   2  19      239.84      279.73     36.61 o
 -20   2  19      543.91      563.01     68.49 o
 -18   2  19      185.98      187.13     43.68 o
 -16   2  19        5.74       24.14     13.25 o
 -14   2  19       24.76       27.95     10.34 o
 -12   2  19       79.36       94.07     14.16 o
 -25   3  19        9.48       15.54     12.89 o
 -23   3  19        1.70        6.73     12.01 o
 -21   3  19      151.68      145.40     21.94 o
 -19   3  19      208.28      226.40     24.77 o
 -17   3  19      392.30      501.23     40.18 o
 -15   3  19      254.97      296.13     20.46 o
 -13   3  19      475.06      611.85     32.23 o
 -22   4  19      133.02      151.31     21.04 o
 -20   4  19      253.63      228.57     40.95 o
 -18   4  19      165.90      168.37     38.29 o
 -16   4  19       12.64       39.99     13.11 o
 -14   4  19      274.02      273.03     41.80 o
 -20   0  20      523.14      688.12     74.96 o
 -18   0  20       10.64       19.95     27.50 o
 -16   0  20       86.15       40.99     30.20 o
 -14   0  20      166.29      176.34     26.96 o
 -25   1  20      148.73      316.56     57.16 o
 -23   1  20       12.30       13.83     19.64 o
 -21   1  20       69.05       76.04     35.05 o
 -19   1  20      348.43      411.63     56.62 o
 -17   1  20      251.18      247.99     48.00 o
 -15   1  20      121.91      112.48     21.94 o
 -24   2  20      151.18      163.87     53.66 o
 -22   2  20      418.80      413.63     60.94 o
 -20   2  20      105.72      108.40     39.91 o
 -18   2  20        0.84       29.66     30.74 o
 -16   2  20      334.87      411.66     50.38 o
 -21   3  20       25.30       31.89     17.80 o
 -19   3  20       30.60       39.58     17.05 o
 
